# Supplementary material for: ﻿A new species of the genus Leptobrachella (Amphibia, Anura, Megophryidae) from Dayaoshan National Nature Reserve, Guangxi, China
Source: Zookeys. 2024 Nov 27;1219:105–22. doi: 10.3897/zookeys.1219.121027 (PMC11618101; doi:10.3897/zookeys.1219.121027)
Supplement: XML Treatment for Leptobrachella dayaoshanensis [file zookeys.1219.121027-treatment1.xml]

<!DOCTYPE tp:taxon-treatment
  PUBLIC "-//TaxonX//DTD Taxonomic Treatment Publishing DTD v0 20100105//EN" "tax-treatment-NSO.dtd">
<tp:taxon-treatment xmlns:tp="http://www.plazi.org/taxpub"><tp:treatment-meta><kwd-group><label>Taxon classification</label><kwd>
                <named-content content-type="kingdom">Animalia</named-content>
              </kwd><kwd>
                <named-content content-type="order">Anura</named-content>
              </kwd><kwd>
                <named-content content-type="family">Megophryidae</named-content>
              </kwd></kwd-group><mixed-citation publication-type="journal"><person-group><name><surname>Yu</surname><given-names>Gui-Dong</given-names></name><name><surname>Qin</surname><given-names>Kun</given-names></name><name><surname>Meng</surname><given-names>Tao</given-names></name><name><surname>Li</surname><given-names>Peng</given-names></name><name><surname>Peng</surname><given-names>Wan-Xiao</given-names></name><name><surname>Chen</surname><given-names>Wei-Cai</given-names></name></person-group><article-title>﻿A new species of the genus <italic><tp:taxon-name><tp:taxon-name-part taxon-name-part-type="genus" reg="Leptobrachella">Leptobrachella</tp:taxon-name-part></tp:taxon-name></italic> (<tp:taxon-name><tp:taxon-name-part taxon-name-part-type="class">Amphibia</tp:taxon-name-part></tp:taxon-name>, <tp:taxon-name><tp:taxon-name-part taxon-name-part-type="order">Anura</tp:taxon-name-part></tp:taxon-name>, <tp:taxon-name><tp:taxon-name-part taxon-name-part-type="family">Megophryidae</tp:taxon-name-part></tp:taxon-name>) from Dayaoshan National Nature Reserve, Guangxi, China</article-title><source>Zookeys</source><day>27</day><month>11</month><year>2024</year><volume>1219</volume><fpage>105</fpage><lpage>122</lpage><pub-id pub-id-type="doi">10.3897/zookeys.1219.121027</pub-id></mixed-citation></tp:treatment-meta><tp:nomenclature><label>﻿</label><tp:taxon-name>
              <object-id xmlns:xlink="http://www.w3.org/1999/xlink" content-type="arpha" xlink:type="simple">7C067D5F-F5C5-548D-9454-22C5F6E09FE2</object-id>
              <tp:taxon-name-part taxon-name-part-type="genus" reg="Leptobrachella">Leptobrachella</tp:taxon-name-part>
              <tp:taxon-name-part taxon-name-part-type="species" reg="dayaoshanensis">dayaoshanensis</tp:taxon-name-part>
              <object-id xmlns:xlink="http://www.w3.org/1999/xlink" content-type="zoobank" xlink:type="simple">https://zoobank.org/FB15638D-4519-4DDA-A95A-007DAEDCEBB7</object-id>
            </tp:taxon-name><tp:taxon-authority>Chen, Yu, Meng &amp; Qin</tp:taxon-authority><tp:taxon-status xmlns:xlink="http://www.w3.org/1999/xlink" xlink:type="simple">sp. nov.</tp:taxon-status><xref ref-type="fig" rid="F5">Fig. 5A–E</xref><tp:nomenclature-citation-list><tp:nomenclature-citation><tp:taxon-name>
                  <tp:taxon-name-part taxon-name-part-type="genus" reg="Leptolalax">Leptolalax</tp:taxon-name-part>
                  <tp:taxon-name-part taxon-name-part-type="species" reg="liui">liui</tp:taxon-name-part>
                </tp:taxon-name><comment>Fei &amp; Ye, 1990 (Chresonymy): <xref ref-type="bibr" rid="B9">Fei et al. 1992</xref>; <xref ref-type="bibr" rid="B10">Fei et al. 2012</xref>; <xref ref-type="bibr" rid="B18">Mo et al. 2014</xref>.</comment></tp:nomenclature-citation></tp:nomenclature-citation-list></tp:nomenclature><tp:treatment-sec sec-type="type material" id="SECID0ERTDI"><title>Type material.</title><p><bold><italic>Holotype</italic></bold> • <abbrev xmlns:xlink="http://www.w3.org/1999/xlink" xlink:title="Nanning Normal University" id="ABBRID0E3TDI" xlink:type="simple">NNU</abbrev> 20210318, adult male, collected at the Dayaoshan National Nature Reserve (<abbrev xmlns:xlink="http://www.w3.org/1999/xlink" xlink:title="Dayaoshan" id="ABBRID0EAUDI" xlink:type="simple">DYS</abbrev>), Jinxiu County, Guangxi, China (<named-content xmlns:xlink="http://www.w3.org/1999/xlink" content-type="dwc:verbatimCoordinates" xlink:type="simple"><named-content content-type="geo-json" specific-use="{&#34;type&#34;:&#34;Point&#34;,&#34;coordinates&#34;:[110.213000,24.153000]}" id="NCID0EHUDI" xlink:type="simple">24.153°N, 110.213°E</named-content></named-content>; elevation 1132 m), collected by Wei-Cai Chen on 12 March 2021. <bold><italic>Paratypes</italic></bold> • <abbrev xmlns:xlink="http://www.w3.org/1999/xlink" xlink:title="Nanning Normal University" id="ABBRID0EPUDI" xlink:type="simple">NNU</abbrev> 20210319–26, <abbrev xmlns:xlink="http://www.w3.org/1999/xlink" xlink:title="Nanning Normal University" id="ABBRID0ETUDI" xlink:type="simple">NNU</abbrev> 20210328–33, 14 adult males, and <abbrev xmlns:xlink="http://www.w3.org/1999/xlink" xlink:title="Nanning Normal University" id="ABBRID0EXUDI" xlink:type="simple">NNU</abbrev> 20210327, one adult female, collected at the same locality as holotype on 12 March 2021 by Wei-Cai Chen.</p></tp:treatment-sec><tp:treatment-sec sec-type="etymology" id="SECID0E2UDI"><title>Etymology.</title><p>The species name <italic>dayaoshanensis</italic> refers to the type locality, Mount Dayaoshan. The suggested English name is Dayaoshan Leaf Litter Toad, and the Chinese name is Da Yao Shan Zhang Tu Chan (大瑶山掌突蟾).</p></tp:treatment-sec><tp:treatment-sec sec-type="diagnosis" id="SECID0ELVDI"><title>Diagnosis.</title><p><italic><tp:taxon-name><tp:taxon-name-part taxon-name-part-type="genus" reg="Leptobrachella">Leptobrachella</tp:taxon-name-part><tp:taxon-name-part taxon-name-part-type="species" reg="dayaoshanensis">dayaoshanensis</tp:taxon-name-part></tp:taxon-name></italic> sp. nov. can be distinguished from its congeners by a combination of the following characters: (1) medium size (<abbrev xmlns:xlink="http://www.w3.org/1999/xlink" xlink:title="snout–vent length" id="ABBRID0E3VDI" xlink:type="simple">SVL</abbrev> mean 27.9 ± 0.7 mm, range 26.6–28.9 mm in males; 34.4 mm in female); (2) dorsal surface rough with small, raised tubercles and ridges; (3) flanks with irregular black spots and creamy-white glands; (4) ventral surface creamy-white with sparse, light-brown spots and irregular, tiny textures; (5) brown throat and chest; (6) rudimentary toe webbing; (7) wide toes lateral fringes; (8) distinct continued ventrolateral glandular line; (9) tibiotarsal articulation reaching the midpoint of eye when the leg is pressed forward; (10) heels not meeting when thighs are appressed at right angles to body; (11) bicolored iris, with upper half copper, gradually transitioning to silver in lower half; and (12) advertisement calls consisting of two types models, with dominant frequencies of 4.2–6.8 kHz (21.0 °C).</p></tp:treatment-sec><tp:treatment-sec sec-type="description" id="SECID0EAWDI"><title>Description of holotype.</title><p>Adult male, head width larger than length (<abbrev xmlns:xlink="http://www.w3.org/1999/xlink" xlink:title="head width" id="ABBRID0EGWDI" xlink:type="simple">HW</abbrev>/<abbrev xmlns:xlink="http://www.w3.org/1999/xlink" xlink:title="head length" id="ABBRID0EKWDI" xlink:type="simple">HL</abbrev> = 1.08); snout protruding, projecting over the lower jaw; nostril oval, closer to tip of snout than eye; canthus rostralis rounded; loreal region sloping; interorbital area flat; pupil vertical; eye diameter less snout length (<abbrev xmlns:xlink="http://www.w3.org/1999/xlink" xlink:title="diameter of the exposed portion of the eyeball" id="ABBRID0EOWDI" xlink:type="simple">ED</abbrev>/<abbrev xmlns:xlink="http://www.w3.org/1999/xlink" xlink:title="snout length" id="ABBRID0ESWDI" xlink:type="simple">SNT</abbrev> = 0.75); internarial distance less than interorbital distance (<abbrev xmlns:xlink="http://www.w3.org/1999/xlink" xlink:title="internarial space distance" id="ABBRID0EWWDI" xlink:type="simple">IN</abbrev>/<abbrev xmlns:xlink="http://www.w3.org/1999/xlink" xlink:title="interorbital distance" id="ABBRID0E1WDI" xlink:type="simple">IOD</abbrev> = 0.77); tympanum distinct, rounded and concave, significantly less than eye diameter, <abbrev xmlns:xlink="http://www.w3.org/1999/xlink" xlink:title="horizontal diameter of the tympanum" id="ABBRID0E5WDI" xlink:type="simple">TD</abbrev>/<abbrev xmlns:xlink="http://www.w3.org/1999/xlink" xlink:title="diameter of the exposed portion of the eyeball" id="ABBRID0ECXDI" xlink:type="simple">ED</abbrev> = 0.43; distinct and raised supratympanic fold from the corner of eye to supra-axillary gland; vomerine teeth absent; tongue with a shallow notch at the posterior tip (Fig. <xref ref-type="fig" rid="F5">5A–F</xref>).</p><fig id="F5" position="float" orientation="portrait"><object-id xmlns:xlink="http://www.w3.org/1999/xlink" content-type="doi" xlink:type="simple">10.3897/zookeys.1219.121027.figure5</object-id><object-id xmlns:xlink="http://www.w3.org/1999/xlink" content-type="arpha" xlink:type="simple">9A8A2ABD-E672-51DB-A88C-1C698D5842D3</object-id><label>Figure 5.</label><caption><p>The holotype of <italic><tp:taxon-name><tp:taxon-name-part taxon-name-part-type="genus" reg="Leptobrachella">Leptobrachella</tp:taxon-name-part><tp:taxon-name-part taxon-name-part-type="species" reg="dayaoshanensis">dayaoshanensis</tp:taxon-name-part></tp:taxon-name></italic> sp. nov. <bold>A</bold> dorsal view <bold>B</bold> ventral view <bold>C</bold> dorsolateral view <bold>D</bold> calling in the field <bold>E</bold> ventral view of hand <bold>F</bold> ventral view of foot.</p></caption><graphic xmlns:xlink="http://www.w3.org/1999/xlink" xlink:href="zookeys-1219-105_article-121027__-g005.jpg" position="float" orientation="portrait" xlink:type="simple" id="oo_1184249.jpg"><uri content-type="original_file" xlink:type="simple">https://binary.pensoft.net/fig/1184249</uri></graphic></fig><p>Tips of fingers slightly swollen; relative finger lengths I &lt; II &lt; IV &lt; III; nuptial pad absent; subarticular tubercles absent; prominent inner palmar tubercle and very small outer palmar tubercle; finger webbing and dermal fringes absent. Tips of toes rounded, slightly swollen but less than toe width; relative toe lengths I &lt; II &lt; V &lt; III &lt; IV; subarticular tubercles absent, instead by consecutive dermal ridges; large and elongated inner metatarsal tubercle; outer metatarsal tubercle absent; toe webbing rudimentary; toes lateral fringes well-developed, half of phalange in width; <abbrev xmlns:xlink="http://www.w3.org/1999/xlink" xlink:title="tibia length" id="ABBRID0EQYDI" xlink:type="simple">TIB</abbrev>/<abbrev xmlns:xlink="http://www.w3.org/1999/xlink" xlink:title="snout–vent length" id="ABBRID0EUYDI" xlink:type="simple">SVL</abbrev> = 0.42; tibia–tarsal articulation reaching the medium of eye when the leg is pressed forward; heels not meeting when thighs are appressed at right angles to body.</p><p>Dorsal surface rough with small, raised tubercles and ridges; ventral surface smooth without tubercles; pectoral glands oval and creamy white, ~1.2 mm in diameter; femoral glands oval, ~1.3 mm in diameter, closer to knee than to vent; supra-axillary glands distinct and rounded, ~1.0 mm in diameter; continued ventrolateral glandular line distinct; limbs surface without tubercles (Fig. <xref ref-type="fig" rid="F5">5A–F</xref>).</p></tp:treatment-sec><tp:treatment-sec sec-type="Color of holotype in life" id="SECID0E5YDI"><title>Color of holotype in life.</title><p>Dorsum saffron yellow with distinct brown markings, a brown triangle between eyes, a brown “W” marking on shoulder, and a brown “Λ” marking on lower back; tympanum pale brown; supratympanic line brown from posterior corner of eye to supra-axillary glands; brown bars on upper lip wide; flanks with irregular black spots and creamy yellow glands; three transverse, dark-brown bars distinct on dorsal surface of hindlimbs; elbows, upper arms and tibiotarsal surfaces light tangerine; ventral surface creamy white, with sparse, light-brown spots and irregular, tiny textures; throat and chest brown; pectoral and femoral glands creamy white, supra-axillary glands light tangerine; pupil black; iris bicolored, upper half copper, gradually transitioning to silver in lower half (Fig. <xref ref-type="fig" rid="F5">5A–F</xref>).</p></tp:treatment-sec><tp:treatment-sec sec-type="Color of holotype in preservative" id="SECID0EIZDI"><title>Color of holotype in preservative.</title><p>Dorsum and limbs surfaces faded to uniform grey; brown triangular marking distinctly visible between eyes; irregular black spots on flanks distinct; throat, chest grey, and belly creamy white; pectoral, femoral, supra-axillary, and ventrolateral glands creamy white; dark bars on limbs, fingers, and toes distinct; elbow pale orange; upper arm and tibiotarsus faded to grey.</p></tp:treatment-sec><tp:treatment-sec sec-type="variation" id="SECID0ENZDI"><title>Variation.</title><p>Measurements of the type series are presented in Table <xref ref-type="table" rid="T2">2</xref>. The presence of tubercles or ridges on the dorsum varies, as do the irregular markings (Suppl. material <xref ref-type="supplementary-material" rid="S1">1</xref>: fig. S1). Certain specimens exhibit a lighter mustard color. Additionally, the margin of the throat displays creamy-white tubercles in some individuals (Suppl. material <xref ref-type="supplementary-material" rid="S1">1</xref>: fig. S2).</p></tp:treatment-sec><tp:treatment-sec sec-type="description" id="SECID0E6ZDI"><title>Measurements of holotype</title><p><bold>(in mm).</bold><abbrev xmlns:xlink="http://www.w3.org/1999/xlink" xlink:title="snout–vent length" id="ABBRID0EH1DI" xlink:type="simple">SVL</abbrev> 27.6, <abbrev xmlns:xlink="http://www.w3.org/1999/xlink" xlink:title="head length" id="ABBRID0EL1DI" xlink:type="simple">HL</abbrev> 8.6, <abbrev xmlns:xlink="http://www.w3.org/1999/xlink" xlink:title="head width" id="ABBRID0EP1DI" xlink:type="simple">HW</abbrev> 9.3, <abbrev xmlns:xlink="http://www.w3.org/1999/xlink" xlink:title="snout length" id="ABBRID0ET1DI" xlink:type="simple">SNT</abbrev> 4.0, <abbrev xmlns:xlink="http://www.w3.org/1999/xlink" xlink:title="diameter of the exposed portion of the eyeball" id="ABBRID0EX1DI" xlink:type="simple">ED</abbrev> 3.0, <abbrev xmlns:xlink="http://www.w3.org/1999/xlink" xlink:title="interorbital distance" id="ABBRID0E21DI" xlink:type="simple">IOD</abbrev> 3.1, <abbrev xmlns:xlink="http://www.w3.org/1999/xlink" xlink:title="horizontal diameter of the tympanum" id="ABBRID0E61DI" xlink:type="simple">TD</abbrev> 1.3, <abbrev xmlns:xlink="http://www.w3.org/1999/xlink" xlink:title="tympanum to the posterior eye corner" id="ABBRID0ED2DI" xlink:type="simple">TED</abbrev> 1.2, <abbrev xmlns:xlink="http://www.w3.org/1999/xlink" xlink:title="internarial space distance" id="ABBRID0EH2DI" xlink:type="simple">IN</abbrev> 2.4, <abbrev xmlns:xlink="http://www.w3.org/1999/xlink" xlink:title="tibia length" id="ABBRID0EL2DI" xlink:type="simple">TIB</abbrev> 11.7, <abbrev xmlns:xlink="http://www.w3.org/1999/xlink" xlink:title="forelimb length" id="ABBRID0EP2DI" xlink:type="simple">FLL</abbrev> 12.2, THL 17.8, <abbrev xmlns:xlink="http://www.w3.org/1999/xlink" xlink:title="manus length" id="ABBRID0ET2DI" xlink:type="simple">ML</abbrev> 6.7, <abbrev xmlns:xlink="http://www.w3.org/1999/xlink" xlink:title="hindlimb length" id="ABBRID0EX2DI" xlink:type="simple">HLL</abbrev> 39.4, <abbrev xmlns:xlink="http://www.w3.org/1999/xlink" xlink:title="femoral gland to the knee" id="ABBRID0E22DI" xlink:type="simple">FG-knee</abbrev> 4.7.</p></tp:treatment-sec><tp:treatment-sec sec-type="ecology" id="SECID0E62DI"><title>Ecology and distribution.</title><p><italic><tp:taxon-name><tp:taxon-name-part taxon-name-part-type="genus" reg="Leptobrachella">Leptobrachella</tp:taxon-name-part><tp:taxon-name-part taxon-name-part-type="species" reg="dayaoshanensis">dayaoshanensis</tp:taxon-name-part></tp:taxon-name></italic> sp. nov. was discovered in the evergreen forest at Mount Dayaoshan, at elevations between 1,000 and 1,600 m. Our observations revealed that adult males of this species were found calling near rocky streams between 19:00 and 24:00 h during our survey. Interestingly, there were also instances where advertisement calls could be heard during the daytime. We noted that the advertisement calls were audible from early March until the end of April. Presently, <italic><tp:taxon-name><tp:taxon-name-part taxon-name-part-type="genus" reg="Leptobrachella">L.</tp:taxon-name-part><tp:taxon-name-part taxon-name-part-type="species" reg="dayaoshanensis">dayaoshanensis</tp:taxon-name-part></tp:taxon-name></italic> sp. nov. is only found within the Dayaoshan National Nature Reserve.</p></tp:treatment-sec><tp:treatment-sec sec-type="comparisons" id="SECID0E23DI"><title>Comparisons.</title><p><italic><tp:taxon-name><tp:taxon-name-part taxon-name-part-type="genus" reg="Leptobrachella">Leptobrachella</tp:taxon-name-part><tp:taxon-name-part taxon-name-part-type="species" reg="dayaoshanensis">dayaoshanensis</tp:taxon-name-part></tp:taxon-name></italic> sp. nov. can be distinguished from other <italic><tp:taxon-name><tp:taxon-name-part taxon-name-part-type="genus" reg="Leptobrachella">Leptobrachella</tp:taxon-name-part></tp:taxon-name></italic> species by its body size (males: <abbrev xmlns:xlink="http://www.w3.org/1999/xlink" xlink:title="snout–vent length" id="ABBRID0ET4DI" xlink:type="simple">SVL</abbrev> 26.6–28.9 mm; female: 34.4 mm); small, raised tubercles and ridges on dorsum; presence of irregular black spots on flanks; creamy-yellow ventral surface with sparse, light-brown spots and irregular textures; rudimentary toe webbing; wide lateral fringes; tongue with a shallow notch; brown throat and chest; distinct continued ventrolateral glandular line; tibiotarsal articulation reaching the midpoint of eye; heels not meeting when thighs are appressed at right angles to body; and bicolored iris, with the upper half being copper, gradually transitioning to silver in the lower half. Furthermore, the species can be identified by its unique advertisement calls (Fig. <xref ref-type="fig" rid="F4">4</xref>, Suppl. material <xref ref-type="supplementary-material" rid="S2">2</xref>: table S4).</p><p>Phylogenetically, <italic><tp:taxon-name><tp:taxon-name-part taxon-name-part-type="genus" reg="Leptobrachella">L.</tp:taxon-name-part><tp:taxon-name-part taxon-name-part-type="species" reg="dayaoshanensis">dayaoshanensis</tp:taxon-name-part></tp:taxon-name></italic> sp. nov. is closely related to <italic><tp:taxon-name><tp:taxon-name-part taxon-name-part-type="genus" reg="Leptobrachella">L.</tp:taxon-name-part><tp:taxon-name-part taxon-name-part-type="species" reg="liui">liui</tp:taxon-name-part></tp:taxon-name></italic>, <italic><tp:taxon-name><tp:taxon-name-part taxon-name-part-type="genus" reg="Leptobrachella">L.</tp:taxon-name-part><tp:taxon-name-part taxon-name-part-type="species" reg="mangshanensis">mangshanensis</tp:taxon-name-part></tp:taxon-name></italic>, and <italic><tp:taxon-name><tp:taxon-name-part taxon-name-part-type="genus" reg="Leptobrachella">L.</tp:taxon-name-part><tp:taxon-name-part taxon-name-part-type="species" reg="verrucosa">verrucosa</tp:taxon-name-part></tp:taxon-name></italic> (Fig. <xref ref-type="fig" rid="F3">3</xref>). Morphologically, <italic><tp:taxon-name><tp:taxon-name-part taxon-name-part-type="genus" reg="Leptobrachella">L.</tp:taxon-name-part><tp:taxon-name-part taxon-name-part-type="species" reg="dayaoshanensis">dayaoshanensis</tp:taxon-name-part></tp:taxon-name></italic> sp. nov. differs from <italic><tp:taxon-name><tp:taxon-name-part taxon-name-part-type="genus" reg="Leptobrachella">L.</tp:taxon-name-part><tp:taxon-name-part taxon-name-part-type="species" reg="liui">liui</tp:taxon-name-part></tp:taxon-name></italic> in having a relatively larger body size in female (<abbrev xmlns:xlink="http://www.w3.org/1999/xlink" xlink:title="snout–vent length" id="ABBRID0EIAAK" xlink:type="simple">SVL</abbrev> 34.4 mm vs <abbrev xmlns:xlink="http://www.w3.org/1999/xlink" xlink:title="snout–vent length" id="ABBRID0EMAAK" xlink:type="simple">SVL</abbrev> 23.1–28.1 mm); <abbrev xmlns:xlink="http://www.w3.org/1999/xlink" xlink:title="head length" id="ABBRID0EQAAK" xlink:type="simple">HL</abbrev>/<abbrev xmlns:xlink="http://www.w3.org/1999/xlink" xlink:title="head width" id="ABBRID0EUAAK" xlink:type="simple">HW</abbrev> = 0.92 (vs <abbrev xmlns:xlink="http://www.w3.org/1999/xlink" xlink:title="head length" id="ABBRID0EYAAK" xlink:type="simple">HL</abbrev>/<abbrev xmlns:xlink="http://www.w3.org/1999/xlink" xlink:title="head width" id="ABBRID0E3AAK" xlink:type="simple">HW</abbrev> = 1.01); ventral surface creamy yellow, with sparse, light-brown spots and irregular textures, brown throat and chest with scattered, light, creamy spots (vs chest and margins creamy white with dark-brown spots); heels not meeting when thighs are appressed at right angles to body (vs overlapped); consecutive dermal ridges under toes (vs discrete dermal ridges); different call durations (68–88 ms vs 26–78 ms) and dominant frequencies (4.2–6.8 kHz vs 4.8–5.5 kHz). <italic><tp:taxon-name><tp:taxon-name-part taxon-name-part-type="genus" reg="Leptobrachella">Leptobrachella</tp:taxon-name-part><tp:taxon-name-part taxon-name-part-type="species" reg="dayaoshanensis">dayaoshanensis</tp:taxon-name-part></tp:taxon-name></italic> sp. nov. differs from <italic><tp:taxon-name><tp:taxon-name-part taxon-name-part-type="genus" reg="Leptobrachella">L.</tp:taxon-name-part><tp:taxon-name-part taxon-name-part-type="species" reg="mangshanensis">mangshanensis</tp:taxon-name-part></tp:taxon-name></italic> in having a rough dorsal surface with small, raised tubercles and ridges (vs dorsal skin smooth with small orange tubercles and irregular, dark-brown stripes); wide toe lateral fringes (vs narrow toe lateral fringes); distinct longitudinal ridges under toes (vs indistinct longitudinal ridges under toes); tibiotarsal articulation reaching the medium of eye (vs tibiotarsal articulation reaching anterior margin of snout); brown throat and chest, and creamy-white belly with sparse, light-brown spots and irregular, tiny textures (vs greyish-white throat and belly with little white speckles); bicolored iris, upper half copper, gradually transitioning to silver in lower half (vs bright-orange upper, greyish cream below). <italic><tp:taxon-name><tp:taxon-name-part taxon-name-part-type="genus" reg="Leptobrachella">Leptobrachella</tp:taxon-name-part><tp:taxon-name-part taxon-name-part-type="species" reg="dayaoshanensis">dayaoshanensis</tp:taxon-name-part></tp:taxon-name></italic> sp. nov. differs from <italic><tp:taxon-name><tp:taxon-name-part taxon-name-part-type="genus" reg="Leptobrachella">L.</tp:taxon-name-part><tp:taxon-name-part taxon-name-part-type="species" reg="verrucosa">verrucosa</tp:taxon-name-part></tp:taxon-name></italic> in having relatively larger body size in males (<abbrev xmlns:xlink="http://www.w3.org/1999/xlink" xlink:title="snout–vent length" id="ABBRID0EMCAK" xlink:type="simple">SVL</abbrev> 26.6–28.9 mm vs <abbrev xmlns:xlink="http://www.w3.org/1999/xlink" xlink:title="snout–vent length" id="ABBRID0EQCAK" xlink:type="simple">SVL</abbrev> 23.2–25.9 mm); head width larger than length (<abbrev xmlns:xlink="http://www.w3.org/1999/xlink" xlink:title="head width" id="ABBRID0EUCAK" xlink:type="simple">HW</abbrev>/<abbrev xmlns:xlink="http://www.w3.org/1999/xlink" xlink:title="head length" id="ABBRID0EYCAK" xlink:type="simple">HL</abbrev> = 1.08) (vs head length slightly larger than head width, <abbrev xmlns:xlink="http://www.w3.org/1999/xlink" xlink:title="head width" id="ABBRID0E3CAK" xlink:type="simple">HW</abbrev>/<abbrev xmlns:xlink="http://www.w3.org/1999/xlink" xlink:title="head length" id="ABBRID0EADAK" xlink:type="simple">HL</abbrev> = 0.95); eye diameter less snout length (<abbrev xmlns:xlink="http://www.w3.org/1999/xlink" xlink:title="snout length" id="ABBRID0EEDAK" xlink:type="simple">SNT</abbrev>/<abbrev xmlns:xlink="http://www.w3.org/1999/xlink" xlink:title="diameter of the exposed portion of the eyeball" id="ABBRID0EIDAK" xlink:type="simple">ED</abbrev> = 1.33) (vs <abbrev xmlns:xlink="http://www.w3.org/1999/xlink" xlink:title="snout length" id="ABBRID0EMDAK" xlink:type="simple">SNT</abbrev>/<abbrev xmlns:xlink="http://www.w3.org/1999/xlink" xlink:title="diameter of the exposed portion of the eyeball" id="ABBRID0EQDAK" xlink:type="simple">ED</abbrev> = 1.03); tongue with a shallow notch at the posterior tip (vs tongue deeply notched distally); tibiatarsal articulation reaching the medium of eye when the leg is pressed forward (vs tibiotarsal articulation reaches to anterior corner of eye); rough dorsal surface with small, raised tubercles and ridges (vs shagreened dorsal surface with numerous conical tubercles, lacking spines, enlarged warts, or skin ridges); brown supratympanic line (vs black supratympanic line); wide toe lateral fringes (vs narrow toe lateral fringes); brown throat and chest (vs creamy white); relative finger lengths I &lt; II &lt; IV &lt; III (vs I = II = IV &lt; III); bicolored iris, upper half copper, gradually transitioning to silver in lower half (vs upper half coppery orange, lower half greyish brown); distinct continued ventrolateral glandular line (vs discrete ventrolateral gland line). Furthermore, <italic><tp:taxon-name><tp:taxon-name-part taxon-name-part-type="genus" reg="Leptobrachella">L.</tp:taxon-name-part><tp:taxon-name-part taxon-name-part-type="species" reg="dayaoshanensis">dayaoshanensis</tp:taxon-name-part></tp:taxon-name></italic> sp. nov. is found at elevations over 1,000 m, whereas <italic><tp:taxon-name><tp:taxon-name-part taxon-name-part-type="genus" reg="Leptobrachella">L.</tp:taxon-name-part><tp:taxon-name-part taxon-name-part-type="species" reg="verrucosa">verrucosa</tp:taxon-name-part></tp:taxon-name></italic> inhabits elevations of 500–600 m. The advertisement calls of the new species can be heard from early March to the end of April, while the breeding season of <italic><tp:taxon-name><tp:taxon-name-part taxon-name-part-type="genus" reg="Leptobrachella">L.</tp:taxon-name-part><tp:taxon-name-part taxon-name-part-type="species" reg="verrucosa">verrucosa</tp:taxon-name-part></tp:taxon-name></italic> lasts from April to June according to <xref ref-type="bibr" rid="B16">Lin et al. (2022)</xref>.</p><p><italic><tp:taxon-name><tp:taxon-name-part taxon-name-part-type="genus" reg="Leptobrachella">Leptobrachella</tp:taxon-name-part><tp:taxon-name-part taxon-name-part-type="species" reg="dayaoshanensis">dayaoshanensis</tp:taxon-name-part></tp:taxon-name></italic> sp. nov. differs from <italic><tp:taxon-name><tp:taxon-name-part taxon-name-part-type="genus" reg="Leptobrachella">L.</tp:taxon-name-part><tp:taxon-name-part taxon-name-part-type="species" reg="shimentaina">shimentaina</tp:taxon-name-part></tp:taxon-name></italic> and <italic><tp:taxon-name><tp:taxon-name-part taxon-name-part-type="genus" reg="Leptobrachella">L.</tp:taxon-name-part><tp:taxon-name-part taxon-name-part-type="species" reg="yunkaiensis">yunkaiensis</tp:taxon-name-part></tp:taxon-name></italic> in lacking lateral fringes on fingers (vs presence of lateral fringes on fingers), heels not meeting when thighs are appressed at right angles to body (vs overlapped); from <italic><tp:taxon-name><tp:taxon-name-part taxon-name-part-type="genus" reg="Leptobrachella">L.</tp:taxon-name-part><tp:taxon-name-part taxon-name-part-type="species" reg="flaviglandulosa">flaviglandulosa</tp:taxon-name-part></tp:taxon-name></italic> in having heels not meeting when adpressed (vs overlapped), consecutive dermal ridges under toes (vs discrete dermal ridges); from <italic><tp:taxon-name><tp:taxon-name-part taxon-name-part-type="genus" reg="Leptobrachella">L.</tp:taxon-name-part><tp:taxon-name-part taxon-name-part-type="species" reg="bashaensis">bashaensis</tp:taxon-name-part></tp:taxon-name></italic> in having relatively larger body size (<abbrev xmlns:xlink="http://www.w3.org/1999/xlink" xlink:title="snout–vent length" id="ABBRID0ESGAK" xlink:type="simple">SVL</abbrev> 26.6–28.9 mm in males, 34.4 mm in female vs <abbrev xmlns:xlink="http://www.w3.org/1999/xlink" xlink:title="snout–vent length" id="ABBRID0EWGAK" xlink:type="simple">SVL</abbrev> 22.9–25.6 mm in males, 27.1 mm in female); wide toe lateral fringes (vs narrow toe lateral fringes); from <italic><tp:taxon-name><tp:taxon-name-part taxon-name-part-type="genus" reg="Leptobrachella">L.</tp:taxon-name-part><tp:taxon-name-part taxon-name-part-type="species" reg="maoershanensis">maoershanensis</tp:taxon-name-part></tp:taxon-name></italic> in having wide toe lateral fringes (vs narrow toe lateral fringes), distinct consecutive dermal ridges under toes (vs indistinct longitudinal ridges under toes); from <italic><tp:taxon-name><tp:taxon-name-part taxon-name-part-type="genus" reg="Leptobrachella">L.</tp:taxon-name-part><tp:taxon-name-part taxon-name-part-type="species" reg="laui">laui</tp:taxon-name-part></tp:taxon-name></italic> in lacking finger lateral fringes (vs presence of moderate lateral fringes), creamy-yellow ventral surface with sparse, light-brown spots and irregular textures, brown throat and chest with scattered, light-creamy spots (vs near immaculate creamy-white chest and belly); from <italic><tp:taxon-name><tp:taxon-name-part taxon-name-part-type="genus" reg="Leptobrachella">L.</tp:taxon-name-part><tp:taxon-name-part taxon-name-part-type="species" reg="phiaoacensis">phiaoacensis</tp:taxon-name-part></tp:taxon-name></italic> in having wide toe lateral fringes (vs narrow toe lateral fringes), heels not meeting when thighs are appressed at right angles to body (vs overlapped), continued ventrolateral glandular line (vs discrete ventrolateral gland line), brown throat and chest (vs creamy white).</p><p>In having supra-axillary and ventrolateral glands, <italic><tp:taxon-name><tp:taxon-name-part taxon-name-part-type="genus" reg="Leptobrachella">L.</tp:taxon-name-part><tp:taxon-name-part taxon-name-part-type="species" reg="dayaoshanensis">dayaoshanensis</tp:taxon-name-part></tp:taxon-name></italic> sp. nov. differs from its congeners from South of the Isthmus of Kra, <italic><tp:taxon-name><tp:taxon-name-part taxon-name-part-type="genus" reg="Leptobrachella">L.</tp:taxon-name-part><tp:taxon-name-part taxon-name-part-type="species" reg="arayai">arayai</tp:taxon-name-part></tp:taxon-name></italic>, <italic><tp:taxon-name><tp:taxon-name-part taxon-name-part-type="genus" reg="Leptobrachella">L.</tp:taxon-name-part><tp:taxon-name-part taxon-name-part-type="species" reg="dringi">dringi</tp:taxon-name-part></tp:taxon-name></italic>, <italic><tp:taxon-name><tp:taxon-name-part taxon-name-part-type="genus" reg="Leptobrachella">L.</tp:taxon-name-part><tp:taxon-name-part taxon-name-part-type="species" reg="fritinniens">fritinniens</tp:taxon-name-part></tp:taxon-name></italic>, <italic><tp:taxon-name><tp:taxon-name-part taxon-name-part-type="genus" reg="Leptobrachella">L.</tp:taxon-name-part><tp:taxon-name-part taxon-name-part-type="species" reg="gracilis">gracilis</tp:taxon-name-part></tp:taxon-name></italic>, <italic><tp:taxon-name><tp:taxon-name-part taxon-name-part-type="genus" reg="Leptobrachella">L.</tp:taxon-name-part><tp:taxon-name-part taxon-name-part-type="species" reg="hamidi">hamidi</tp:taxon-name-part></tp:taxon-name></italic>, <italic><tp:taxon-name><tp:taxon-name-part taxon-name-part-type="genus" reg="Leptobrachella">L.</tp:taxon-name-part><tp:taxon-name-part taxon-name-part-type="species" reg="heteropus">heteropus</tp:taxon-name-part></tp:taxon-name></italic>, <italic><tp:taxon-name><tp:taxon-name-part taxon-name-part-type="genus" reg="Leptobrachella">L.</tp:taxon-name-part><tp:taxon-name-part taxon-name-part-type="species" reg="kajangensis">kajangensis</tp:taxon-name-part></tp:taxon-name></italic>, <italic><tp:taxon-name><tp:taxon-name-part taxon-name-part-type="genus" reg="Leptobrachella">L.</tp:taxon-name-part><tp:taxon-name-part taxon-name-part-type="species" reg="kecil">kecil</tp:taxon-name-part></tp:taxon-name></italic>, <italic><tp:taxon-name><tp:taxon-name-part taxon-name-part-type="genus" reg="Leptobrachella">L.</tp:taxon-name-part><tp:taxon-name-part taxon-name-part-type="species" reg="marmorata">marmorata</tp:taxon-name-part></tp:taxon-name></italic>, <italic><tp:taxon-name><tp:taxon-name-part taxon-name-part-type="genus" reg="Leptobrachella">L.</tp:taxon-name-part><tp:taxon-name-part taxon-name-part-type="species" reg="maura">maura</tp:taxon-name-part></tp:taxon-name></italic>, <italic><tp:taxon-name><tp:taxon-name-part taxon-name-part-type="genus" reg="Leptobrachella">L.</tp:taxon-name-part><tp:taxon-name-part taxon-name-part-type="species" reg="melanoleuca">melanoleuca</tp:taxon-name-part></tp:taxon-name></italic>, <italic><tp:taxon-name><tp:taxon-name-part taxon-name-part-type="genus" reg="Leptobrachella">L.</tp:taxon-name-part><tp:taxon-name-part taxon-name-part-type="species" reg="picta">picta</tp:taxon-name-part></tp:taxon-name></italic>, <italic><tp:taxon-name><tp:taxon-name-part taxon-name-part-type="genus" reg="Leptobrachella">L.</tp:taxon-name-part><tp:taxon-name-part taxon-name-part-type="species" reg="platycephala">platycephala</tp:taxon-name-part></tp:taxon-name></italic>, <italic><tp:taxon-name><tp:taxon-name-part taxon-name-part-type="genus" reg="Leptobrachella">L.</tp:taxon-name-part><tp:taxon-name-part taxon-name-part-type="species" reg="sabahmontana">sabahmontana</tp:taxon-name-part></tp:taxon-name></italic>, and <italic><tp:taxon-name><tp:taxon-name-part taxon-name-part-type="genus" reg="Leptobrachella">L.</tp:taxon-name-part><tp:taxon-name-part taxon-name-part-type="species" reg="sola">sola</tp:taxon-name-part></tp:taxon-name></italic> (vs absent in the latter species). In having a relatively larger body size (<abbrev xmlns:xlink="http://www.w3.org/1999/xlink" xlink:title="snout–vent length" id="ABBRID0ENNAK" xlink:type="simple">SVL</abbrev> 26.6–28.9 mm in males, 34.4 mm in females), <italic><tp:taxon-name><tp:taxon-name-part taxon-name-part-type="genus" reg="Leptobrachella">L.</tp:taxon-name-part><tp:taxon-name-part taxon-name-part-type="species" reg="dayaoshanensis">dayaoshanensis</tp:taxon-name-part></tp:taxon-name></italic> sp. nov. differs from <italic><tp:taxon-name><tp:taxon-name-part taxon-name-part-type="genus" reg="Leptobrachella">L.</tp:taxon-name-part><tp:taxon-name-part taxon-name-part-type="species" reg="baluensis">baluensis</tp:taxon-name-part></tp:taxon-name></italic> (<abbrev xmlns:xlink="http://www.w3.org/1999/xlink" xlink:title="snout–vent length" id="ABBRID0EHOAK" xlink:type="simple">SVL</abbrev> 14.9–15.9 mm in males), <italic><tp:taxon-name><tp:taxon-name-part taxon-name-part-type="genus" reg="Leptobrachella">L.</tp:taxon-name-part><tp:taxon-name-part taxon-name-part-type="species" reg="bondangensis">bondangensis</tp:taxon-name-part></tp:taxon-name></italic> (<abbrev xmlns:xlink="http://www.w3.org/1999/xlink" xlink:title="snout–vent length" id="ABBRID0EWOAK" xlink:type="simple">SVL</abbrev> 17.8 mm in male), <italic><tp:taxon-name><tp:taxon-name-part taxon-name-part-type="genus" reg="Leptobrachella">L.</tp:taxon-name-part><tp:taxon-name-part taxon-name-part-type="species" reg="brevicrus">brevicrus</tp:taxon-name-part></tp:taxon-name></italic> (<abbrev xmlns:xlink="http://www.w3.org/1999/xlink" xlink:title="snout–vent length" id="ABBRID0EFPAK" xlink:type="simple">SVL</abbrev> 17.1–17.8 mm in males), <italic><tp:taxon-name><tp:taxon-name-part taxon-name-part-type="genus" reg="Leptobrachella">L.</tp:taxon-name-part><tp:taxon-name-part taxon-name-part-type="species" reg="fusca">fusca</tp:taxon-name-part></tp:taxon-name></italic> (<abbrev xmlns:xlink="http://www.w3.org/1999/xlink" xlink:title="snout–vent length" id="ABBRID0EUPAK" xlink:type="simple">SVL</abbrev> 16.3 mm in male), <italic><tp:taxon-name><tp:taxon-name-part taxon-name-part-type="genus" reg="Leptobrachella">L.</tp:taxon-name-part><tp:taxon-name-part taxon-name-part-type="species" reg="itiokai">itiokai</tp:taxon-name-part></tp:taxon-name></italic> (<abbrev xmlns:xlink="http://www.w3.org/1999/xlink" xlink:title="snout–vent length" id="ABBRID0EDQAK" xlink:type="simple">SVL</abbrev> 15.2–16.7 mm in males), <italic><tp:taxon-name><tp:taxon-name-part taxon-name-part-type="genus" reg="Leptobrachella">L.</tp:taxon-name-part><tp:taxon-name-part taxon-name-part-type="species" reg="juliandringi">juliandringi</tp:taxon-name-part></tp:taxon-name></italic> (<abbrev xmlns:xlink="http://www.w3.org/1999/xlink" xlink:title="snout–vent length" id="ABBRID0ESQAK" xlink:type="simple">SVL</abbrev> 17.0–17.2 mm in males), <italic><tp:taxon-name><tp:taxon-name-part taxon-name-part-type="genus" reg="Leptobrachella">L.</tp:taxon-name-part><tp:taxon-name-part taxon-name-part-type="species" reg="mjobergi">mjobergi</tp:taxon-name-part></tp:taxon-name></italic> (<abbrev xmlns:xlink="http://www.w3.org/1999/xlink" xlink:title="snout–vent length" id="ABBRID0EBRAK" xlink:type="simple">SVL</abbrev> 15.7–19.0 mm in males), <italic><tp:taxon-name><tp:taxon-name-part taxon-name-part-type="genus" reg="Leptobrachella">L.</tp:taxon-name-part><tp:taxon-name-part taxon-name-part-type="species" reg="natunae">natunae</tp:taxon-name-part></tp:taxon-name></italic> (<abbrev xmlns:xlink="http://www.w3.org/1999/xlink" xlink:title="snout–vent length" id="ABBRID0EQRAK" xlink:type="simple">SVL</abbrev> 17.6 mm in male), <italic><tp:taxon-name><tp:taxon-name-part taxon-name-part-type="genus" reg="Leptobrachella">L.</tp:taxon-name-part><tp:taxon-name-part taxon-name-part-type="species" reg="palmata">palmata</tp:taxon-name-part></tp:taxon-name></italic> (<abbrev xmlns:xlink="http://www.w3.org/1999/xlink" xlink:title="snout–vent length" id="ABBRID0E6RAK" xlink:type="simple">SVL</abbrev> 14.4–16.8 mm in males), <italic><tp:taxon-name><tp:taxon-name-part taxon-name-part-type="genus" reg="Leptobrachella">L.</tp:taxon-name-part><tp:taxon-name-part taxon-name-part-type="species" reg="parva">parva</tp:taxon-name-part></tp:taxon-name></italic> (<abbrev xmlns:xlink="http://www.w3.org/1999/xlink" xlink:title="snout–vent length" id="ABBRID0EOSAK" xlink:type="simple">SVL</abbrev> 15.0–16.9 mm in males), and <italic><tp:taxon-name><tp:taxon-name-part taxon-name-part-type="genus" reg="Leptobrachella">L.</tp:taxon-name-part><tp:taxon-name-part taxon-name-part-type="species" reg="serasanae">serasanae</tp:taxon-name-part></tp:taxon-name></italic> (<abbrev xmlns:xlink="http://www.w3.org/1999/xlink" xlink:title="snout–vent length" id="ABBRID0E4SAK" xlink:type="simple">SVL</abbrev> 16.9 mm in female).</p><p>For the remaining known <italic><tp:taxon-name><tp:taxon-name-part taxon-name-part-type="genus" reg="Leptobrachella">Leptobrachella</tp:taxon-name-part></tp:taxon-name></italic> species from north of the Isthmus of Kra, in having <abbrev xmlns:xlink="http://www.w3.org/1999/xlink" xlink:title="snout–vent length" id="ABBRID0EKTAK" xlink:type="simple">SVL</abbrev> 26.6–28.9 mm in males, <italic><tp:taxon-name><tp:taxon-name-part taxon-name-part-type="genus" reg="Leptobrachella">L.</tp:taxon-name-part><tp:taxon-name-part taxon-name-part-type="species" reg="dayaoshanensis">dayaoshanensis</tp:taxon-name-part></tp:taxon-name></italic> sp. nov. differs from the smaller <italic><tp:taxon-name><tp:taxon-name-part taxon-name-part-type="genus" reg="Leptobrachella">L.</tp:taxon-name-part><tp:taxon-name-part taxon-name-part-type="species" reg="applebyi">applebyi</tp:taxon-name-part></tp:taxon-name></italic> (19.6–22.3 mm), <italic><tp:taxon-name><tp:taxon-name-part taxon-name-part-type="genus" reg="Leptobrachella">L.</tp:taxon-name-part><tp:taxon-name-part taxon-name-part-type="species" reg="ardens">ardens</tp:taxon-name-part></tp:taxon-name></italic> (21.3–24.7 mm), <italic><tp:taxon-name><tp:taxon-name-part taxon-name-part-type="genus" reg="Leptobrachella">L.</tp:taxon-name-part><tp:taxon-name-part taxon-name-part-type="species" reg="bidoupensis">bidoupensis</tp:taxon-name-part></tp:taxon-name></italic> (18.5–25.4 mm), <italic><tp:taxon-name><tp:taxon-name-part taxon-name-part-type="genus" reg="Leptobrachella">L.</tp:taxon-name-part><tp:taxon-name-part taxon-name-part-type="species" reg="melica">melica</tp:taxon-name-part></tp:taxon-name></italic> (19.5–22.7 mm), <italic><tp:taxon-name><tp:taxon-name-part taxon-name-part-type="genus" reg="Leptobrachella">L.</tp:taxon-name-part><tp:taxon-name-part taxon-name-part-type="species" reg="niveimontis">niveimontis</tp:taxon-name-part></tp:taxon-name></italic> (22.5–23.6 mm), <italic><tp:taxon-name><tp:taxon-name-part taxon-name-part-type="genus" reg="Leptobrachella">L.</tp:taxon-name-part><tp:taxon-name-part taxon-name-part-type="species" reg="pluvialis">pluvialis</tp:taxon-name-part></tp:taxon-name></italic> (21.3–22.3 mm), <italic><tp:taxon-name><tp:taxon-name-part taxon-name-part-type="genus" reg="Leptobrachella">L.</tp:taxon-name-part><tp:taxon-name-part taxon-name-part-type="species" reg="rowleyae">rowleyae</tp:taxon-name-part></tp:taxon-name></italic> (23.4–25.4 mm); from the larger <italic><tp:taxon-name><tp:taxon-name-part taxon-name-part-type="genus" reg="Leptobrachella">L.</tp:taxon-name-part><tp:taxon-name-part taxon-name-part-type="species" reg="dushanensis">dushanensis</tp:taxon-name-part></tp:taxon-name></italic> (31.9–32.9 mm), <italic><tp:taxon-name><tp:taxon-name-part taxon-name-part-type="genus" reg="Leptobrachella">L.</tp:taxon-name-part><tp:taxon-name-part taxon-name-part-type="species" reg="nahangensis">nahangensis</tp:taxon-name-part></tp:taxon-name></italic> (40.8 mm), <italic><tp:taxon-name><tp:taxon-name-part taxon-name-part-type="genus" reg="Leptobrachella">L.</tp:taxon-name-part><tp:taxon-name-part taxon-name-part-type="species" reg="sungi">sungi</tp:taxon-name-part></tp:taxon-name></italic> (48.3–52.7 mm), and <italic><tp:taxon-name><tp:taxon-name-part taxon-name-part-type="genus" reg="Leptobrachella">L.</tp:taxon-name-part><tp:taxon-name-part taxon-name-part-type="species" reg="zhangyapingi">zhangyapingi</tp:taxon-name-part></tp:taxon-name></italic> (45.8–52.5 mm).</p><p>Furthermore, in having wide lateral fringes on toes, <italic><tp:taxon-name><tp:taxon-name-part taxon-name-part-type="genus" reg="Leptobrachella">L.</tp:taxon-name-part><tp:taxon-name-part taxon-name-part-type="species" reg="dayaoshanensis">dayaoshanensis</tp:taxon-name-part></tp:taxon-name></italic> sp. nov. differs from <italic><tp:taxon-name><tp:taxon-name-part taxon-name-part-type="genus" reg="Leptobrachella">L.</tp:taxon-name-part><tp:taxon-name-part taxon-name-part-type="species" reg="applebyi">applebyi</tp:taxon-name-part></tp:taxon-name></italic>, <italic><tp:taxon-name><tp:taxon-name-part taxon-name-part-type="genus" reg="Leptobrachella">L.</tp:taxon-name-part><tp:taxon-name-part taxon-name-part-type="species" reg="ardens">ardens</tp:taxon-name-part></tp:taxon-name></italic>, <italic><tp:taxon-name><tp:taxon-name-part taxon-name-part-type="genus" reg="Leptobrachella">L.</tp:taxon-name-part><tp:taxon-name-part taxon-name-part-type="species" reg="crocea">crocea</tp:taxon-name-part></tp:taxon-name></italic>, <italic><tp:taxon-name><tp:taxon-name-part taxon-name-part-type="genus" reg="Leptobrachella">L.</tp:taxon-name-part><tp:taxon-name-part taxon-name-part-type="species" reg="kalonensis">kalonensis</tp:taxon-name-part></tp:taxon-name></italic>, <italic><tp:taxon-name><tp:taxon-name-part taxon-name-part-type="genus" reg="Leptobrachella">L.</tp:taxon-name-part><tp:taxon-name-part taxon-name-part-type="species" reg="lateralis">lateralis</tp:taxon-name-part></tp:taxon-name></italic>, <italic><tp:taxon-name><tp:taxon-name-part taxon-name-part-type="genus" reg="Leptobrachella">L.</tp:taxon-name-part><tp:taxon-name-part taxon-name-part-type="species" reg="macrops">macrops</tp:taxon-name-part></tp:taxon-name></italic>, <italic><tp:taxon-name><tp:taxon-name-part taxon-name-part-type="genus" reg="Leptobrachella">L.</tp:taxon-name-part><tp:taxon-name-part taxon-name-part-type="species" reg="maculosa">maculosa</tp:taxon-name-part></tp:taxon-name></italic>, <italic><tp:taxon-name><tp:taxon-name-part taxon-name-part-type="genus" reg="Leptobrachella">L.</tp:taxon-name-part><tp:taxon-name-part taxon-name-part-type="species" reg="melica">melica</tp:taxon-name-part></tp:taxon-name></italic>, <italic><tp:taxon-name><tp:taxon-name-part taxon-name-part-type="genus" reg="Leptobrachella">L.</tp:taxon-name-part><tp:taxon-name-part taxon-name-part-type="species" reg="nahangensis">nahangensis</tp:taxon-name-part></tp:taxon-name></italic>, <italic><tp:taxon-name><tp:taxon-name-part taxon-name-part-type="genus" reg="Leptobrachella">L.</tp:taxon-name-part><tp:taxon-name-part taxon-name-part-type="species" reg="namdongensis">namdongensis</tp:taxon-name-part></tp:taxon-name></italic>, <italic><tp:taxon-name><tp:taxon-name-part taxon-name-part-type="genus" reg="Leptobrachella">L.</tp:taxon-name-part><tp:taxon-name-part taxon-name-part-type="species" reg="neangi">neangi</tp:taxon-name-part></tp:taxon-name></italic>, <italic><tp:taxon-name><tp:taxon-name-part taxon-name-part-type="genus" reg="Leptobrachella">L.</tp:taxon-name-part><tp:taxon-name-part taxon-name-part-type="species" reg="nyx">nyx</tp:taxon-name-part></tp:taxon-name></italic>, <italic><tp:taxon-name><tp:taxon-name-part taxon-name-part-type="genus" reg="Leptobrachella">L.</tp:taxon-name-part><tp:taxon-name-part taxon-name-part-type="species" reg="oshanensis">oshanensis</tp:taxon-name-part></tp:taxon-name></italic>, <italic><tp:taxon-name><tp:taxon-name-part taxon-name-part-type="genus" reg="Leptobrachella">L.</tp:taxon-name-part><tp:taxon-name-part taxon-name-part-type="species" reg="pallida">pallida</tp:taxon-name-part></tp:taxon-name></italic>, <italic><tp:taxon-name><tp:taxon-name-part taxon-name-part-type="genus" reg="Leptobrachella">L.</tp:taxon-name-part><tp:taxon-name-part taxon-name-part-type="species" reg="pluvialis">pluvialis</tp:taxon-name-part></tp:taxon-name></italic>, <italic><tp:taxon-name><tp:taxon-name-part taxon-name-part-type="genus" reg="Leptobrachella">L.</tp:taxon-name-part><tp:taxon-name-part taxon-name-part-type="species" reg="pyrrhops">pyrrhops</tp:taxon-name-part></tp:taxon-name></italic>, <italic><tp:taxon-name><tp:taxon-name-part taxon-name-part-type="genus" reg="Leptobrachella">L.</tp:taxon-name-part><tp:taxon-name-part taxon-name-part-type="species" reg="rowleyae">rowleyae</tp:taxon-name-part></tp:taxon-name></italic>, <italic><tp:taxon-name><tp:taxon-name-part taxon-name-part-type="genus" reg="Leptobrachella">L.</tp:taxon-name-part><tp:taxon-name-part taxon-name-part-type="species" reg="shiwandashanensis">shiwandashanensis</tp:taxon-name-part></tp:taxon-name></italic>, <italic><tp:taxon-name><tp:taxon-name-part taxon-name-part-type="genus" reg="Leptobrachella">L.</tp:taxon-name-part><tp:taxon-name-part taxon-name-part-type="species" reg="tadungensis">tadungensis</tp:taxon-name-part></tp:taxon-name></italic>, <italic><tp:taxon-name><tp:taxon-name-part taxon-name-part-type="genus" reg="Leptobrachella">L.</tp:taxon-name-part><tp:taxon-name-part taxon-name-part-type="species" reg="tuberosa">tuberosa</tp:taxon-name-part></tp:taxon-name></italic> and <italic><tp:taxon-name><tp:taxon-name-part taxon-name-part-type="genus" reg="Leptobrachella">L.</tp:taxon-name-part><tp:taxon-name-part taxon-name-part-type="species" reg="ventripunctatus">ventripunctatus</tp:taxon-name-part></tp:taxon-name></italic> (vs absent lateral fringes on toes). In having black spots on flanks, <italic><tp:taxon-name><tp:taxon-name-part taxon-name-part-type="genus" reg="Leptobrachella">L.</tp:taxon-name-part><tp:taxon-name-part taxon-name-part-type="species" reg="dayaoshanensis">dayaoshanensis</tp:taxon-name-part></tp:taxon-name></italic> sp. nov. differs from <italic><tp:taxon-name><tp:taxon-name-part taxon-name-part-type="genus" reg="Leptobrachella">L.</tp:taxon-name-part><tp:taxon-name-part taxon-name-part-type="species" reg="aerea">aerea</tp:taxon-name-part></tp:taxon-name></italic>, <italic><tp:taxon-name><tp:taxon-name-part taxon-name-part-type="genus" reg="Leptobrachella">L.</tp:taxon-name-part><tp:taxon-name-part taxon-name-part-type="species" reg="botsfordi">botsfordi</tp:taxon-name-part></tp:taxon-name></italic>, <italic><tp:taxon-name><tp:taxon-name-part taxon-name-part-type="genus" reg="Leptobrachella">L.</tp:taxon-name-part><tp:taxon-name-part taxon-name-part-type="species" reg="crocea">crocea</tp:taxon-name-part></tp:taxon-name></italic>, <italic><tp:taxon-name><tp:taxon-name-part taxon-name-part-type="genus" reg="Leptobrachella">L.</tp:taxon-name-part><tp:taxon-name-part taxon-name-part-type="species" reg="eos">eos</tp:taxon-name-part></tp:taxon-name></italic>, <italic><tp:taxon-name><tp:taxon-name-part taxon-name-part-type="genus" reg="Leptobrachella">L.</tp:taxon-name-part><tp:taxon-name-part taxon-name-part-type="species" reg="firthi">firthi</tp:taxon-name-part></tp:taxon-name></italic>, <italic><tp:taxon-name><tp:taxon-name-part taxon-name-part-type="genus" reg="Leptobrachella">L.</tp:taxon-name-part><tp:taxon-name-part taxon-name-part-type="species" reg="graminicola">graminicola</tp:taxon-name-part></tp:taxon-name></italic>, <italic><tp:taxon-name><tp:taxon-name-part taxon-name-part-type="genus" reg="Leptobrachella">L.</tp:taxon-name-part><tp:taxon-name-part taxon-name-part-type="species" reg="isos">isos</tp:taxon-name-part></tp:taxon-name></italic>, <italic><tp:taxon-name><tp:taxon-name-part taxon-name-part-type="genus" reg="Leptobrachella">L.</tp:taxon-name-part><tp:taxon-name-part taxon-name-part-type="species" reg="pallida">pallida</tp:taxon-name-part></tp:taxon-name></italic>, <italic><tp:taxon-name><tp:taxon-name-part taxon-name-part-type="genus" reg="Leptobrachella">L.</tp:taxon-name-part><tp:taxon-name-part taxon-name-part-type="species" reg="petrops">petrops</tp:taxon-name-part></tp:taxon-name></italic> and <italic><tp:taxon-name><tp:taxon-name-part taxon-name-part-type="genus" reg="Leptobrachella">L.</tp:taxon-name-part><tp:taxon-name-part taxon-name-part-type="species" reg="tuberosa">tuberosa</tp:taxon-name-part></tp:taxon-name></italic> (vs absent).</p><p><italic><tp:taxon-name><tp:taxon-name-part taxon-name-part-type="genus" reg="Leptobrachella">Leptobrachella</tp:taxon-name-part><tp:taxon-name-part taxon-name-part-type="species" reg="dayaoshanensis">dayaoshanensis</tp:taxon-name-part></tp:taxon-name></italic> sp. nov. differs from its congeners in the dominant frequency of 4.2–6.8 kHz (21.0 °C) (Suppl. material <xref ref-type="supplementary-material" rid="S2">2</xref>: table S4).</p></tp:treatment-sec><tp:treatment-sec><!--Section generated to contain objects referenced in tp:taxon-treatment.--><table-wrap id="T2" position="float" orientation="portrait"><label>Table 2.</label><caption><p>Measurements and morphometric comparisons between <italic><tp:taxon-name><tp:taxon-name-part taxon-name-part-type="genus" reg="Leptobrachella">Leptobrachella</tp:taxon-name-part><tp:taxon-name-part taxon-name-part-type="species" reg="dayaoshanensis">dayaoshanensis</tp:taxon-name-part></tp:taxon-name></italic> sp. nov., <italic><tp:taxon-name><tp:taxon-name-part taxon-name-part-type="genus" reg="Leptobrachella">L.</tp:taxon-name-part><tp:taxon-name-part taxon-name-part-type="species" reg="liui">liui</tp:taxon-name-part></tp:taxon-name></italic>, <italic><tp:taxon-name><tp:taxon-name-part taxon-name-part-type="genus" reg="Leptobrachella">L.</tp:taxon-name-part><tp:taxon-name-part taxon-name-part-type="species" reg="mangshanensis">mangshanensis</tp:taxon-name-part></tp:taxon-name></italic>, and <italic><tp:taxon-name><tp:taxon-name-part taxon-name-part-type="genus" reg="Leptobrachella">L.</tp:taxon-name-part><tp:taxon-name-part taxon-name-part-type="species" reg="verrucosa">verrucosa</tp:taxon-name-part></tp:taxon-name></italic>. “*” stands for <italic>p</italic>-value &lt; 0.05.</p></caption><table id="TID0EWSDI" rules="all"><tbody><tr><td rowspan="2" colspan="1"/><td rowspan="1" colspan="3">
                  <bold><italic><tp:taxon-name><tp:taxon-name-part taxon-name-part-type="genus" reg="Leptobrachella">L.</tp:taxon-name-part><tp:taxon-name-part taxon-name-part-type="species" reg="dayaoshanensis">dayaoshanensis</tp:taxon-name-part></tp:taxon-name></italic> sp. nov.</bold>
                </td><td rowspan="1" colspan="3">
                  <bold><italic>p</italic>-value from Mann-Whitney <italic>U</italic> test</bold>
                </td></tr><tr><td rowspan="1" colspan="1">
                  <bold>Males (<italic>n</italic> = 15) Ranges (mm)</bold>
                </td><td rowspan="1" colspan="1">
                  <bold>Mean ± SD (mm)</bold>
                </td><td rowspan="1" colspan="1">
                  <bold>Female (<italic>n</italic> = 1)</bold>
                </td><td rowspan="1" colspan="1">
                  <bold>New species vs <italic><tp:taxon-name><tp:taxon-name-part taxon-name-part-type="genus" reg="Leptobrachella">L.</tp:taxon-name-part><tp:taxon-name-part taxon-name-part-type="species" reg="liui">liui</tp:taxon-name-part></tp:taxon-name></italic></bold>
                </td><td rowspan="1" colspan="1">
                  <bold>New species vs <italic><tp:taxon-name><tp:taxon-name-part taxon-name-part-type="genus" reg="Leptobrachella">L.</tp:taxon-name-part><tp:taxon-name-part taxon-name-part-type="species" reg="mangshanensis">mangshanensis</tp:taxon-name-part></tp:taxon-name></italic></bold>
                </td><td rowspan="1" colspan="1">
                  <bold>New species vs <italic><tp:taxon-name><tp:taxon-name-part taxon-name-part-type="genus" reg="Leptobrachella">L.</tp:taxon-name-part><tp:taxon-name-part taxon-name-part-type="species" reg="verrucosa">verrucosa</tp:taxon-name-part></tp:taxon-name></italic></bold>
                </td></tr><tr><td rowspan="1" colspan="1">
                  <abbrev xmlns:xlink="http://www.w3.org/1999/xlink" xlink:title="snout–vent length" id="ABBRID0EA5CI" xlink:type="simple">SVL</abbrev>
                </td><td rowspan="1" colspan="1">26.6–28.9</td><td rowspan="1" colspan="1">27.9 ± 0.7</td><td rowspan="1" colspan="1">34.4</td><td rowspan="1" colspan="1">0.000*</td><td rowspan="1" colspan="1">0.000*</td><td rowspan="1" colspan="1">0.001*</td></tr><tr><td rowspan="1" colspan="1">
                  <abbrev xmlns:xlink="http://www.w3.org/1999/xlink" xlink:title="head length" id="ABBRID0E25CI" xlink:type="simple">HL</abbrev>
                </td><td rowspan="1" colspan="1">7.8–9.1</td><td rowspan="1" colspan="1">8.4 ± 0.3</td><td rowspan="1" colspan="1">9.8</td><td rowspan="1" colspan="1">0.000*</td><td rowspan="1" colspan="1">0.000*</td><td rowspan="1" colspan="1">0.001*</td></tr><tr><td rowspan="1" colspan="1">
                  <abbrev xmlns:xlink="http://www.w3.org/1999/xlink" xlink:title="head width" id="ABBRID0EW6CI" xlink:type="simple">HW</abbrev>
                </td><td rowspan="1" colspan="1">9.1–9.9</td><td rowspan="1" colspan="1">9.5 ± 0.2</td><td rowspan="1" colspan="1">10.9</td><td rowspan="1" colspan="1">0.000*</td><td rowspan="1" colspan="1">0.000*</td><td rowspan="1" colspan="1">0.001*</td></tr><tr><td rowspan="1" colspan="1">
                  <abbrev xmlns:xlink="http://www.w3.org/1999/xlink" xlink:title="snout length" id="ABBRID0ERADI" xlink:type="simple">SNT</abbrev>
                </td><td rowspan="1" colspan="1">3.3–4.1</td><td rowspan="1" colspan="1">3.7 ± 0.2</td><td rowspan="1" colspan="1">4.1</td><td rowspan="1" colspan="1">0.001*</td><td rowspan="1" colspan="1">0.001*</td><td rowspan="1" colspan="1">0.026*</td></tr><tr><td rowspan="1" colspan="1">
                  <abbrev xmlns:xlink="http://www.w3.org/1999/xlink" xlink:title="diameter of the exposed portion of the eyeball" id="ABBRID0EMBDI" xlink:type="simple">ED</abbrev>
                </td><td rowspan="1" colspan="1">3.0–4.0</td><td rowspan="1" colspan="1">3.5 ± 0.3</td><td rowspan="1" colspan="1">4.1</td><td rowspan="1" colspan="1">0.020*</td><td rowspan="1" colspan="1">0.020*</td><td rowspan="1" colspan="1">0.010*</td></tr><tr><td rowspan="1" colspan="1">
                  <abbrev xmlns:xlink="http://www.w3.org/1999/xlink" xlink:title="interorbital distance" id="ABBRID0EHCDI" xlink:type="simple">IOD</abbrev>
                </td><td rowspan="1" colspan="1">2.6–3.3</td><td rowspan="1" colspan="1">2.9 ± 0.2</td><td rowspan="1" colspan="1">3.1</td><td rowspan="1" colspan="1">1.000</td><td rowspan="1" colspan="1">1.000</td><td rowspan="1" colspan="1">0.965</td></tr><tr><td rowspan="1" colspan="1">
                  <abbrev xmlns:xlink="http://www.w3.org/1999/xlink" xlink:title="horizontal diameter of the tympanum" id="ABBRID0ECDDI" xlink:type="simple">TD</abbrev>
                </td><td rowspan="1" colspan="1">1.3–1.8</td><td rowspan="1" colspan="1">1.5 ± 0.1</td><td rowspan="1" colspan="1">2.0</td><td rowspan="1" colspan="1">0.000*</td><td rowspan="1" colspan="1">0.000*</td><td rowspan="1" colspan="1">0.002*</td></tr><tr><td rowspan="1" colspan="1">
                  <abbrev xmlns:xlink="http://www.w3.org/1999/xlink" xlink:title="tympanum to the posterior eye corner" id="ABBRID0E4DDI" xlink:type="simple">TED</abbrev>
                </td><td rowspan="1" colspan="1">0.9–1.4</td><td rowspan="1" colspan="1">1.1 ± 0.1</td><td rowspan="1" colspan="1">1.4</td><td rowspan="1" colspan="1">0.010*</td><td rowspan="1" colspan="1">0.010*</td><td rowspan="1" colspan="1">0.032*</td></tr><tr><td rowspan="1" colspan="1">
                  <abbrev xmlns:xlink="http://www.w3.org/1999/xlink" xlink:title="internarial space distance" id="ABBRID0EYEDI" xlink:type="simple">IN</abbrev>
                </td><td rowspan="1" colspan="1">2.4–2.9</td><td rowspan="1" colspan="1">2.6 ± 0.1</td><td rowspan="1" colspan="1">2.8</td><td rowspan="1" colspan="1">0.000*</td><td rowspan="1" colspan="1">0.000*</td><td rowspan="1" colspan="1">0.001*</td></tr><tr><td rowspan="1" colspan="1">
                  <abbrev xmlns:xlink="http://www.w3.org/1999/xlink" xlink:title="tibia length" id="ABBRID0ETFDI" xlink:type="simple">TIB</abbrev>
                </td><td rowspan="1" colspan="1">11.7–13.7</td><td rowspan="1" colspan="1">12.9 ± 0.5</td><td rowspan="1" colspan="1">15.0</td><td rowspan="1" colspan="1">0.001*</td><td rowspan="1" colspan="1">0.001*</td><td rowspan="1" colspan="1">0.005*</td></tr><tr><td rowspan="1" colspan="1">
                  <abbrev xmlns:xlink="http://www.w3.org/1999/xlink" xlink:title="forelimb length" id="ABBRID0EOGDI" xlink:type="simple">FLL</abbrev>
                </td><td rowspan="1" colspan="1">11.4–13.1</td><td rowspan="1" colspan="1">12.4 ± 0.5</td><td rowspan="1" colspan="1">13.5</td><td rowspan="1" colspan="1">0.000*</td><td rowspan="1" colspan="1">0.000*</td><td rowspan="1" colspan="1">0.001*</td></tr><tr><td rowspan="1" colspan="1">
                  <abbrev xmlns:xlink="http://www.w3.org/1999/xlink" xlink:title="length of the foot and tarsus" id="ABBRID0EJHDI" xlink:type="simple">TFL</abbrev>
                </td><td rowspan="1" colspan="1">16.8–19.4</td><td rowspan="1" colspan="1">17.8 ± 0.6</td><td rowspan="1" colspan="1">20.6</td><td rowspan="1" colspan="1">0.003*</td><td rowspan="1" colspan="1">0.001*</td><td rowspan="1" colspan="1">unknown</td></tr><tr><td rowspan="1" colspan="1">
                  <abbrev xmlns:xlink="http://www.w3.org/1999/xlink" xlink:title="manus length" id="ABBRID0EEIDI" xlink:type="simple">ML</abbrev>
                </td><td rowspan="1" colspan="1">6.0–6.9</td><td rowspan="1" colspan="1">6.6 ± 0.3</td><td rowspan="1" colspan="1">7.1</td><td rowspan="1" colspan="1">0.000*</td><td rowspan="1" colspan="1">0.000*</td><td rowspan="1" colspan="1">0.001*</td></tr><tr><td rowspan="1" colspan="1">
                  <abbrev xmlns:xlink="http://www.w3.org/1999/xlink" xlink:title="hindlimb length" id="ABBRID0E6IDI" xlink:type="simple">HLL</abbrev>
                </td><td rowspan="1" colspan="1">36.7–41.2</td><td rowspan="1" colspan="1">38.9 ± 1.0</td><td rowspan="1" colspan="1">46.2</td><td rowspan="1" colspan="1">0.000*</td><td rowspan="1" colspan="1">0.000*</td><td rowspan="1" colspan="1">0.001*</td></tr><tr><td rowspan="1" colspan="1">
                  <abbrev xmlns:xlink="http://www.w3.org/1999/xlink" xlink:title="femoral gland to the knee" id="ABBRID0E1JDI" xlink:type="simple">FG-knee</abbrev>
                </td><td rowspan="1" colspan="1">4.1–5.6</td><td rowspan="1" colspan="1">5.0 ± 0.4</td><td rowspan="1" colspan="1">5.9</td><td rowspan="1" colspan="1">0.000*</td><td rowspan="1" colspan="1">0.001*</td><td rowspan="1" colspan="1">unknown</td></tr></tbody></table></table-wrap><supplementary-material xmlns:xlink="http://www.w3.org/1999/xlink" id="S1" position="float" orientation="portrait" xlink:type="simple"><object-id content-type="doi" xlink:type="simple">10.3897/zookeys.1219.121027.suppl1</object-id><object-id content-type="arpha" xlink:type="simple">1B6F0036-5A93-5971-946D-96811A2949C3</object-id><label>Supplementary material 1</label><caption><p>Supplementary figures</p></caption><statement content-type="dataType"><label>Data type</label><p>pdf</p></statement><statement content-type="notes"><label>Explanation note</label><p><bold>figure S1.</bold> Dorsal surface compared between holotype and some paratypes. <bold>A</bold><abbrev xlink:title="Nanning Normal University" id="ABBRID0EZUCK" xlink:type="simple">NNU</abbrev> 20210318, <bold>B</bold><abbrev xlink:title="Nanning Normal University" id="ABBRID0E6UCK" xlink:type="simple">NNU</abbrev> 20210322, <bold>C</bold><abbrev xlink:title="Nanning Normal University" id="ABBRID0EFVCK" xlink:type="simple">NNU</abbrev> 20210324, <bold>D</bold><abbrev xlink:title="Nanning Normal University" id="ABBRID0ELVCK" xlink:type="simple">NNU</abbrev> 20210325, <bold>E</bold><abbrev xlink:title="Nanning Normal University" id="ABBRID0ERVCK" xlink:type="simple">NNU</abbrev> 20210330, <bold>F</bold><abbrev xlink:title="Nanning Normal University" id="ABBRID0EXVCK" xlink:type="simple">NNU</abbrev> 20210327; <bold>figure S2.</bold> Ventral surface compared among some paratypes and ventral view of foot. <bold>A</bold><abbrev xlink:title="Nanning Normal University" id="ABBRID0E6VCK" xlink:type="simple">NNU</abbrev> 20210320, <bold>B</bold><abbrev xlink:title="Nanning Normal University" id="ABBRID0EFWCK" xlink:type="simple">NNU</abbrev> 20210322, <bold>C</bold><abbrev xlink:title="Nanning Normal University" id="ABBRID0ELWCK" xlink:type="simple">NNU</abbrev> 20210324, <bold>D</bold><abbrev xlink:title="Nanning Normal University" id="ABBRID0ERWCK" xlink:type="simple">NNU</abbrev> 20210327, <bold>E</bold><abbrev xlink:title="Nanning Normal University" id="ABBRID0EXWCK" xlink:type="simple">NNU</abbrev> 20210330, <bold>F</bold><abbrev xlink:title="Nanning Normal University" id="ABBRID0E4WCK" xlink:type="simple">NNU</abbrev> 20210332, <bold>G</bold><abbrev xlink:title="Nanning Normal University" id="ABBRID0EDXCK" xlink:type="simple">NNU</abbrev> 20210322, <bold>H</bold><abbrev xlink:title="Nanning Normal University" id="ABBRID0EJXCK" xlink:type="simple">NNU</abbrev> 20210325.</p></statement><media xlink:href="zookeys-1219-105_article-121027__-s001.pdf" mimetype="application" mime-subtype="pdf" position="float" orientation="portrait" xlink:type="simple" id="oo_1184250.pdf"><uri content-type="original_file" xlink:type="simple">https://binary.pensoft.net/file/1184250</uri></media><permissions><license xlink:type="simple"><license-p>This dataset is made available under the Open Database License (http://opendatacommons.org/licenses/odbl/1.0/). The Open Database License (ODbL) is a license agreement intended to allow users to freely share, modify, and use this Dataset while maintaining this same freedom for others, provided that the original source and author(s) are credited.</license-p></license></permissions><attrib specific-use="authors">Gui-Dong Yu, Kun Qin, Tao Meng, Peng Li, Wan-Xiao Peng, Wei-Cai Chen</attrib></supplementary-material><fig id="F4" position="float" orientation="portrait"><object-id xmlns:xlink="http://www.w3.org/1999/xlink" content-type="doi" xlink:type="simple">10.3897/zookeys.1219.121027.figure4</object-id><object-id xmlns:xlink="http://www.w3.org/1999/xlink" content-type="arpha" xlink:type="simple">E67AD541-71F6-5ADD-9717-5A9C74CDD7B9</object-id><label>Figure 4.</label><caption><p>Advertisement call spectrograms of <italic><tp:taxon-name><tp:taxon-name-part taxon-name-part-type="genus" reg="Leptobrachella">Leptobrachella</tp:taxon-name-part><tp:taxon-name-part taxon-name-part-type="species" reg="dayaoshanensis">dayaoshanensis</tp:taxon-name-part></tp:taxon-name></italic> sp. nov.</p></caption><graphic xmlns:xlink="http://www.w3.org/1999/xlink" xlink:href="zookeys-1219-105_article-121027__-g004.jpg" position="float" orientation="portrait" xlink:type="simple" id="oo_1184248.jpg"><uri content-type="original_file" xlink:type="simple">https://binary.pensoft.net/fig/1184248</uri></graphic></fig><supplementary-material xmlns:xlink="http://www.w3.org/1999/xlink" id="S2" position="float" orientation="portrait" xlink:type="simple"><object-id content-type="doi" xlink:type="simple">10.3897/zookeys.1219.121027.suppl2</object-id><object-id content-type="arpha" xlink:type="simple">E6041DD6-9FCC-503D-99F8-573746FDFA6C</object-id><label>Supplementary material 2</label><caption><p>Supplementary tables</p></caption><statement content-type="dataType"><label>Data type</label><p>xlsx</p></statement><statement content-type="notes"><label>Explanation note</label><p><bold>table S1</bold>: References for morphological characters for congeners of the genus <tp:taxon-name><tp:taxon-name-part taxon-name-part-type="genus" reg="Leptobrachella">Leptobrachella</tp:taxon-name-part></tp:taxon-name>; <bold>table S2</bold>: Comparative material examined; <bold>table S3</bold>: Uncorrected p-distance in <tp:taxon-name><tp:taxon-name-part taxon-name-part-type="genus" reg="Leptobrachella">Leptobrachella</tp:taxon-name-part></tp:taxon-name> species based on 16S gene fragments; <bold>table S4</bold>: Dominant frequency of advertisement calls of species available in the genus <tp:taxon-name><tp:taxon-name-part taxon-name-part-type="genus" reg="Leptobrachella">Leptobrachella</tp:taxon-name-part></tp:taxon-name>.</p></statement><media xlink:href="zookeys-1219-105_article-121027__-s002.xlsx" mimetype="application" mime-subtype="vnd.openxmlformats-officedocument.spreadsheetml.sheet" position="float" orientation="portrait" xlink:type="simple" id="oo_1184251.xlsx"><uri content-type="original_file" xlink:type="simple">https://binary.pensoft.net/file/1184251</uri></media><permissions><license xlink:type="simple"><license-p>This dataset is made available under the Open Database License (http://opendatacommons.org/licenses/odbl/1.0/). The Open Database License (ODbL) is a license agreement intended to allow users to freely share, modify, and use this Dataset while maintaining this same freedom for others, provided that the original source and author(s) are credited.</license-p></license></permissions><attrib specific-use="authors">Gui-Dong Yu, Kun Qin, Tao Meng, Peng Li, Wan-Xiao Peng, Wei-Cai Chen</attrib></supplementary-material><fig id="F3" position="float" orientation="portrait"><object-id xmlns:xlink="http://www.w3.org/1999/xlink" content-type="doi" xlink:type="simple">10.3897/zookeys.1219.121027.figure3</object-id><object-id xmlns:xlink="http://www.w3.org/1999/xlink" content-type="arpha" xlink:type="simple">ECCACA09-6088-561F-A87F-D74116978760</object-id><label>Figure 3.</label><caption><p><abbrev xmlns:xlink="http://www.w3.org/1999/xlink" xlink:title="Bayesian-inference" id="ABBRID0E6NDI" xlink:type="simple">BI</abbrev> trees based on 16S fragments with Bayesian posterior probabilities/bootstrap supports on branches. Bayesian posterior probabilities, upper half, &gt;0.95 = grey, 1 = black; bootstrap supports, lower half, &gt;70%&lt;90% = grey, &gt;90% = black).</p></caption><graphic xmlns:xlink="http://www.w3.org/1999/xlink" xlink:href="zookeys-1219-105_article-121027__-g003.jpg" position="float" orientation="portrait" xlink:type="simple" id="oo_1184247.jpg"><uri content-type="original_file" xlink:type="simple">https://binary.pensoft.net/fig/1184247</uri></graphic></fig></tp:treatment-sec><ref-list><ref id="B9"><mixed-citation xmlns:xlink="http://www.w3.org/1999/xlink" xlink:type="simple"><person-group><name name-style="western"><surname>Fei</surname><given-names>L</given-names></name><name name-style="western"><surname>Ye</surname><given-names>CY</given-names></name><name name-style="western"><surname>Li</surname><given-names>SS</given-names></name></person-group> (<year>1992</year>) <article-title>Two new species of pelobatid toads of genus <italic><tp:taxon-name><tp:taxon-name-part taxon-name-part-type="genus">Leptolalax</tp:taxon-name-part></tp:taxon-name></italic> from Yunnan Province of China (<tp:taxon-name><tp:taxon-name-part taxon-name-part-type="class">Amphibia</tp:taxon-name-part></tp:taxon-name>: <tp:taxon-name><tp:taxon-name-part taxon-name-part-type="order">Anura</tp:taxon-name-part></tp:taxon-name>).</article-title><source>Acta Biologica Plateau Sinica</source><volume>11</volume>: <fpage>45</fpage>–<lpage>54</lpage>.</mixed-citation></ref><ref id="B10"><mixed-citation xmlns:xlink="http://www.w3.org/1999/xlink" xlink:type="simple"><person-group><name name-style="western"><surname>Fei</surname><given-names>L</given-names></name><name name-style="western"><surname>Ye</surname><given-names>CY</given-names></name><name name-style="western"><surname>Jiang</surname><given-names>JP</given-names></name></person-group> (<year>2012</year>) <source>Colored atlas of Chinese Amphibians and their distributions.</source><publisher-name>Sichuan Publishing House of Science and Technology</publisher-name>, <publisher-loc>Chengdu</publisher-loc>, <size units="page">619 pp</size>.</mixed-citation></ref><ref id="B18"><mixed-citation xmlns:xlink="http://www.w3.org/1999/xlink" xlink:type="simple"><person-group><name name-style="western"><surname>Mo</surname><given-names>YM</given-names></name><name name-style="western"><surname>Wei</surname><given-names>ZY</given-names></name><name name-style="western"><surname>Chen</surname><given-names>WC</given-names></name></person-group> (<year>2014</year>) <source>Colored Atlas of Guangxi Amphibians.</source><publisher-name>Guangxi Science and Technology Publishing House</publisher-name>, <publisher-loc>Nanning</publisher-loc>, <size units="page">313 pp</size>.</mixed-citation></ref><ref id="B16"><mixed-citation xmlns:xlink="http://www.w3.org/1999/xlink" xlink:type="simple"><person-group><name name-style="western"><surname>Lin</surname><given-names>SS</given-names></name><name name-style="western"><surname>Li</surname><given-names>YH</given-names></name><name name-style="western"><surname>Lu</surname><given-names>YH</given-names></name><name name-style="western"><surname>Su</surname><given-names>HL</given-names></name><name name-style="western"><surname>Wu</surname><given-names>SB</given-names></name><name name-style="western"><surname>Zhang</surname><given-names>QQ</given-names></name><name name-style="western"><surname>Mo</surname><given-names>MJ</given-names></name><name name-style="western"><surname>Xiao</surname><given-names>SJ</given-names></name><name name-style="western"><surname>Pan</surname><given-names>Z</given-names></name><name name-style="western"><surname>Pan</surname><given-names>HJ</given-names></name><name name-style="western"><surname>Zeng</surname><given-names>ZC</given-names></name></person-group> (<year>2022</year>) <article-title>A new species of the genus <italic><tp:taxon-name><tp:taxon-name-part taxon-name-part-type="genus">Leptobrachella</tp:taxon-name-part></tp:taxon-name></italic> (<tp:taxon-name><tp:taxon-name-part taxon-name-part-type="order">Anura</tp:taxon-name-part></tp:taxon-name>, <tp:taxon-name><tp:taxon-name-part taxon-name-part-type="family">Megophryidae</tp:taxon-name-part></tp:taxon-name>) from northwestern Guangdong Province, China.</article-title><source>Herpetozoa</source><volume>35</volume>: <fpage>165</fpage>–<lpage>178</lpage>. <ext-link xlink:href="10.3897/herpetozoa.35.e89981" ext-link-type="doi" xlink:type="simple">https://doi.org/10.3897/herpetozoa.35.e89981</ext-link></mixed-citation></ref></ref-list></tp:taxon-treatment>
