# Supplementary material for: ﻿A new species of the genus Leptobrachella (Amphibia, Anura, Megophryidae) from Dayaoshan National Nature Reserve, Guangxi, China
Source: Zookeys. 2024 Nov 27;1219:105–22. doi: 10.3897/zookeys.1219.121027 (PMC11618101; doi:10.3897/zookeys.1219.121027)
Supplement: Supplementary material 2 — Supplementary tables [file zookeys-1219-105_article-121027__-s002.xlsx]

## Sheet: Table S1
Table S1. References for morphological characters for congeners of the genus Leptobrachella.
ID	Species	References
1	L. aerea (Rowley, Stuart, Richards, Phimmachak & Sivongxay, 2010)	Rowley et al. 2010c	References
2	L. alpina (Fei, Ye & Li, 1990)	Fei et al. 1990	Anderson J (1871) A list of the reptilian accession to the Indian Museum, Calcutta from 1865 to 1870, with a description of some new species. Journal of the Asiatic Society of Bengal 40: 12–39.
3	L. applebyi (Rowley & Cao, 2009)	Rowley and Cao 2009	Boulenger GA (1893) Concluding report on the reptiles and batrachians obtained in Burma by Signor L. Fea dealing with the collection made in Pegu and the Karin Hills in 1887–88. Annali del Museo Civico di Storia Naturale di Genova, 13: 304–347.
4	L. arayai (Matsui, 1997)	Matsui 1997	Boulenger GA (1900) Descriptions of new batrachians and reptiles from the Larut Hills, Perak. Annals and Magazine of Natural History 6: 186–194. https://doi.org/10.1080/00222930008678356
5	L. ardens (Rowley, Tran, Le, Dau, Peloso, Nguyen, Hoang, Nguyen & Ziegler, 2016)	Rowley et al. 2016	Chen JM, Xu K, Poyarkov Jr NA, Wang K, Yuan ZY, Hou M, Suwannapoom C, Wang J, Che J (2020) How little is known about “the little brown frogs”: description of three new species of the genus Leptobrachella (Anura: Megophryidae) from Yunnan Province, China. Zoological Research 41: 1–22. https://doi.org/10.24272/j.issn.2095-8137.2020.036
6	L. aspera Wang, Lyu, Qi & Wang, 2020	Wang et al. 2020	Chen JM, Suwannapoom C, Wu YH, Poyarkov NA, Xu K, Pawangkhanant P, Che J (2021) Integrative taxonomy reveals a new species of Leptobrachella (Anura: Megophryidae) from the mountains of northern Thailand. Zootaxa 5052: 191–214. https://doi.org/10.11646/zootaxa.5072.2.8
7	L. aurantirosea Ninh, Nguyen, Le, Nguyen, Quoc, Orlov, Bezman-Moseyko, Le, Nguyen & Ziegler, 2024	Ninh et al. 2024	Ninh HT, Nguyen, TT, Le, LTH, Nguyen, TV, Quoc, HN, Orlov, NL & Ziegler T (2024) A New Leaf-Litter Frog of Leptobrachella (Anura: Megophryidae) from Tay Con Linh Mountain, Northern Vietnam. Russian Journal of Herpetology 31(4): 191–224.
8	L. baluensis Smith, 1931	Smith 1931	Chen WC, Liao X, Zhou SC, Mo YM (2019) A new species of Leptobrachella (Anura: Megophryidae) from southern Guangxi, China. Zootaxa 4563: 67–82. https://doi.org/10.11646/zootaxa.4563.1.3
9	L. bashaensis Lyu, Dai, Wei, He, Yuan, Shi, Zhou, Ran, Kuang, Guo, Wei & Yuan, 2020	Lyu et al. 2020	Chen WC, Peng WX, Pan WH, Liao NY, Liu YJ, Huang Y (2021a) A new species of Leptobrachella Smith 1925 (Anura: Megophryidae) from southern Guangxi, China. Zootaxa 5020: 581–596. https://doi.org/10.11646/zootaxa.5020.3.8
10	L. bidoupensis (Rowley, Le, Tran & Hoang, 2011)	Rowley et al. 2011	Chen WC, Yu GD, Cheng ZY, Meng T, Wei H, Zhou GY, Lu YW (2021b) A new species of Leptobrachella (Anura: Megophryidae) from central Guangxi, China. Zoological Research 42(6): 783–788. https://doi.org/10.24272/j.issn.2095-8137.2021.179
11	L. bijie Wang, Li, Li, Chen & Wang, 2019	Wang et al. 2019	Cheng YL, Shi S, Li J, Liu J, Li SZ, Wang B (2021) A new species of the Asian leaf litter toad genus Leptobrachella Smith, 1925 (Anura, Megophryidae) from northwest Guizhou Province, China. ZooKeys 1021: 81–107. https://doi.org/10.3897/zookeys.1021.60729
12	L. bondangensis Eto, Matsui, Hamidy, Munir & Isk &ar, 2018	Eto et al. 2018	Chen WC, Peng WX, Li P, Yu GD (2023) A new species of the genus Leptobrachella Smith 1925 (Amphibia, Anura, Megophryidae) from Guangxi, China. ZooKeys 1178: 1–16.
13	L. botsfordi (Rowley, Dau & Nguyen, 2013)	Rowley et al. 2013	https://doi.org/10.3897/zookeys.1178.106038
14	L. bourreti (Dubois, 1983)	Dubois 1983	Das I, Tron RKL, Rangad D, Hooroo RN (2010) A new species of Leptolalax (Anura: Megophryidae) from the sacred groves of Mawphlang, Meghalaya, north-eastern India. Zootaxa 2339: 44–56. https://doi.org/10.11646/zootaxa.2339.1.2
15	L. brevicrus Dring, 1983	Dring 1983; Eto et al. 2015	Dehling JM (2012a) Eine neue Art der Gattung Leptolalax (Anura: Megophryidae) vom Gunung Benom, Westmalaysia/A new species of the genus Leptolalax (Anura: Megophryidae) from Gunung Benom, Peninsular Malaysia. Sauria 34: 9–21.
16	L. chishuiensis Li, Liu, Wei & Wang, 2020	Li et al. 2020	Dehling JM (2012b) Redescription of Leptolalax gracilis (Günther, 1872) from Borneo and taxonomic status of two populations of Leptolalax (Anura: Megophryidae) from Peninsular Malaysia. Zootaxa 3328: 20–34. https://doi.org/10.11646/zootaxa.3328.1.2
17	L. crocea (Rowley, Hoang, Le, Dau & Cao, 2010)	Rowley et al. 2010a	Dehling JM, Matsui M (2013) A new species of Leptolalax (Anura: Megophryidae) from Gunung Mulu National Park, Sarawak, East Malaysia (Borneo). Zootaxa 3670: 33–44.
18	L. damingshanensis Chen, Yu, Cheng, Meng, Wei, Zhou, Lu， 2021	Chen et al. 2021a	Dring J (1983) Frogs of the genus Leptobrachella (Pelobatidae). Amphibia-Reptillia 4: 89–102. https://doi.org/10.1163/156853883X00012
19	L. dong Liu, Shi, Li, Zhang, Xiang, Wei & Wang, 2023	Liu et al. 2023	Dubois A (1983) Note préliminaire sur le genre Leptolalax Dubois, 1980 (Amphibiens, Anoures), avec diagnose d'une espèce nouvelle du Vietnam. Alytes 2: 147–153.
20	L. dorsospina Wang, Lyu, Qi & Wang, 2020	Wang et al. 2020	Dubois A (1987) Miscellanea taxinomica batrachologica (I). Alytes 5: 7–95.
21	L. dringi (Dubois, 1987)	Dubois 1987	Duong TV, Do DT, Ngo CD, Nguyen TQ, Poyarkov Jr NA (2018) A new species of the genus Leptolalax (Anura: Megophryidae) from southern Vietnam. Zoological Research 39: 181–196. https://doi.org/10.24272/j.issn.2095-8137.2018.009
22	L. dushanensis Li, Li, Cheng, Liu, Wei & Wang, 2024	Li et al. 2024	Eto K, Matsui M, Nishikawa K (2015) Description of a new species of the genus Leptobrachella (Amphibia, Anura, Megophryidae) from Borneo. Current Herpetology 34(2): 128–139. https://doi.org/10.5358/hsj.34.128
23	L. eos (Ohler, Wollenberg, Grosjean, Hendrix, Vences, Ziegler & Dubois, 2011)	Ohler et al. 2011	Eto K, Matsui M, Nishikawa K (2016) A new highland species of dwarf litter frog genus Leptobrachella (Amphibia, Anura, Megophryidae) from Sarawak. Raffles Bulletin of Zoology 64: 194–203.
24	L. feii Chen, Yuan & Che, 2020	Chen et al. 2020	Eto K, Matsui M, Hamidy A, Munir M, Iskandar DT (2018) Two new species of the genus Leptobrachella (Amphibia: Anura: Megophryidae) from Kalimantan, Indonesia. Current Herpetology 37(2): 95–105. https://doi.org/10.5358/hsj.37.95
25	L. firthi (Rowley, Hoang, Dau, Le & Cao, 2012)	Rowley et al. 2012	Fei L, Ye CY, Huang YZ (1990) Key to Chinese Amphibians. Publishing House for Scientific and Technological Literature, Chongqing.
26	L. flaviglandulosa Chen, Wang & Che, 2020	Chen et al. 2020	Fei L, Ye CY, Jiang JP (2012) Colored atlas of Chinese Amphibians and their distributions. Sichuan Publishing House of Science and Technology, Chengdu.
27	L. fritinniens (Dehling & Matsui, 2013)	Dehling and Matsui 2013	Grismer LL, Grismer JL, Youmans TM (2004) A new species of Leptolalax (Anura: Megophryidae) from Pulau Tioman, West Malaysia. Asiatic Herpetological Research 10: 8–11.
28	L. fuliginosa (Matsui, 2006)	Matsui 2006	Günther A (1872) On the reptiles and amphibians of Borneo. Proceedings of the Scientific Meetings of the Zoological Society of London 1872: 586–600.
29	L. fusca Eto, Matsui, Hamidy, Munir & Isk &ar, 2018	Eto et al. 2018	Günther A (1895) Te reptiles and batrachians of the Natuna Islands. Novitates Zoologicae 2: 499–502.
30	L. gracilis (Günther, 1872)	Günther 1872; Dehling 2012b	Hoang CV, Nguyen TT, Luu VQ, Nguyen TQ, Jiang JP (2019) A new species of Leptobrachella Smith 1925 (Anura: Megophryidae) from Thanh Hoa Province, Vietnam. Raffles Bulletin of Zoology 67: 536–556. https://doi.org/10.26107/RBZ-2019-0042
31	L. graminicola Nguyen, Tapley, Nguyen, Luong & Rowley, 2021	Nguyen et al. 2021	Hou YM, Zhang MF, Hu F, Li SY, Shi SC, Chen J, Mo XY, Wang B (2018) A new species of the genus Leptolalax (Anura, Megophryidae) from Hunan, China. Zootaxa 4444(3): 247–266. https://doi.org/10.11646/zootaxa.4444.3.2
32	L. guinanensis Chen, Li, Peng & Liu, 2024	Chen et al. 2024	Chen WC, Li P, Peng WX, Liu YJ, Huang Y (2024) The fourth species of Leptobrachella (Anura, Megophryidae) found at Shiwandashan National Nature Reserve, Guangxi, China. ZooKeys 1192: 257-279.
33	L. hamidi (Matsui, 1997)	Matsui 1997	Humtsoe LN, Bordoloi S, Ohler A, Dubois A (2008) Rediscovery of a long-known species, Ixalus lateralis Anderson, 1871. Zootaxa 1921: 24–34. https://doi.org/10.11646/zootaxa.1921.1.2
34	L. heteropus (Boulenger, 1900)	Boulenger 1900	Inger RF, Stuebing RB (1992 [“1991”]) A new species of frog of the genus Leptobrachella Smith (Anura: Pelobatidae), with a key to the species from Borneo. Raffles Bulletin of Zoology 39: 99–103.
35	L. isos (Rowley, Stuart, Neang, Hoang, Dau, Nguyen & Emmett, 2015)	Rowley et al. 2015	Inger RF, Stuebing RB, Tan F (1995) New species and new records of anurans from Borneo. Raffles Bulletin of Zoology 43: 115–132.
36	L. itiokai Eto, Matsui & Nishikawa, 2016	Eto et al. 2016	Inger RF, Lakim M, Biun A, Yambun P (1997) A new species of Leptolalax (Anura: Megophryidae) from Borneo. Asiatic Herpetological Research 7: 48–50. https://doi.org/10.5962/bhl.part.18855
37	L. jinshaensis Cheng, Shi, Li, Liu, Li & Wang, 2021	Cheng et al. 2021	Inger RF, Orlov N, Darevsky I (1999) Frogs of Vietnam: a report on new collections. Fieldiana Zoology 92: 1–46. https://doi.org/10.5962/bhl.title.3478
38	L. jinyunensis Shi, Shen, Wang, Jiang & Wang, 2023	Shi et al. 2023	Jiang K, Yan F, Suwannapoom C, Chomdej S, Che J (2013) A new species of the genus Leptolalax (Anura: Megophryidae) from northern Thailand. Asian Herpetological Research 4: 100–108.
39	L. juliandringi Eto, Matsui & Nishikawa, 2015	Eto et al. 2015	https://doi.org/10.3724/SP.J.1245.2013.00100
40	L. kajangensis (Grismer, Grismer & Youmans, 2004)	Grismer et al. 2004	Lathrop A, Murphy RW, Orlov N, Ho CT (1998) Two new species of Leptolalax (Anura: Megophryidae) from northern Vietnam. Amphibia-Reptilia 19: 253–267. https://doi.org/10.1163/156853898X00160
41	L. kalonensis (Rowley, Tran, Le, Dau, Peloso, Nguyen, Hoang, Nguyen & Ziegler, 2016)	Rowley et al. 2016	Li SZ, Liu J, Wei G, Wang B (2020) A new species of the Asian leaf litter toad genus Leptobrachella (Amphibia, Anura, Megophryidae) from southwest China. ZooKeys 943: 91–118. https://doi.org/10.3897/zookeys.943.51572
42	L. kecil (Matsui, Belabut, Ahmad & Yong, 2009)	Matsui et al. 2009	Li SZ, Wei L, Cheng YL, Liu J, Wei G, Wang B (2024) Description of a new Asian Leaf Litter Toad of the genus Leptobrachella Smith, 1925 (Anura, Megophryidae) from southern Guizhou Province, China. Biodiversity Data Journal 12 (e113427): 1–35. https://doi.org/10.3897/BDJ.12.e113427
43	L. khasiorum (Das, Tron, Rangad & Hooroo, 2010)	Das et al. 2010	Lin SS, Li YH, Lu YH, Su HL, W, SB, Zhang QQ, Mo MJ, Xiao SJ, Pan Z, Pan HJ, Zeng ZC, Wang J (2022) A new species of the genus Leptobrachella (Anura, Megophryidae) from northwestern Guangdong Province, China. Herpetozoa, 35: 165–178. https://doi.org/10.3897/herpetozoa.35.e89981
44	L. korifi Matsui, Panha & Eto, 2023	Matsui et al. 2023	Liu CC (1950) Amphibians of western China. Fieldiana. Zoological Memoires 2: 1–397. https://doi.org/10.5962/bhl.part.4737
45	L. lateralis ( Anderson, 1871)	Anderson 1871; Humtsoe et al. 2008	Liu J, Shi SC, Li S, Zhang M, Xiang S, Wei G, Wang B (2023) A new Asian leaf litter toad of the genus Leptobrachella (Amphibia, Anura, Megophryidae) from central south China. ZooKeys 1149: 103–134.
46	L. laui (Sung, Yang & Wang, 2014)	Sung et al. 2014	https://doi.org/10.3897/zookeys.1149.85895
47	L. liui (Fei & Ye, 1990)	Fei et al. 1990; Sung et al. 2014	Luo T, Xiao N, Gao K, Zhou J (2020) A new species of Leptobrachella (Anura, Megophryidae) from Guizhou Province, China. ZooKeys 923: 115–140. https://doi.org/10.3897/zookeys.923.47172
48	L. macrops (Duong, Do, Ngo, Nguyen & Poyarkov, 2018)	Duong et al. 2018	Luo T, Wang W, Peng D, Lei B, Deng H, Ji S, et al (2022) A new species of the Asian Leaf Litter Toad genus Leptobrachella (Amphibia, Anura, Megophryidae) from Chongqing City, Southwest China. Asian Herpetological Research 13: 75–95. https://dx.doi.org/10.16373/j.cnki.ahr.210052
49	L. maculosa (Rowley, Tran, Le, Dau, Peloso, Nguyen, Hoang, Nguyen & Ziegler, 2016)	Rowley et al. 2016	Luong AM, Hoang CV, Pham CT, Ziegler T, Nguyen TQ (2023) Two new species of Leptobrachella Smith 1925 (Amphibia: Megophryidae) from Cao Bang Province, Vietnam. Zootaxa 5369: 301–335.
50	L. mangshanensis (Hou, Zhang, Hu, Li, Shi, Chen, Mo & Wang, 2018)	Hou et al. 2018	https://doi.org/10.11646/zootaxa.5369.3.1
51	L. maoershanensis (Yuan, Sun, Chen, Rowley & Che, 2017)	Yuan et al. 2017	Lyu JC, Dai LL, Wei PF, He YH, Yuan ZY, Shi WL, et al (2020) A new species of the genus Leptobrachella Smith, 1925 (Anura, Megophryidae) from Guizhou, China. ZooKeys 1008: 139–157. https://doi.org/10.3897/zookeys.1008.56412
52	L. marmorata (Matsui, Zainudin & Nishikawa, 2014)	Matsui et al. 2014a	Malkmus R (1992) Leptolalax pictus sp. nov. (Anura: Pelobatidae) vom Mount Kinabalu/NordBorneo. Sauria 14: 3–6.
53	L. maura (Inger, Lakim, Biun & Yambun, 1997)	Inger et al. 1997	Mathew R, Sen N (2010 “2009”) Description of a new species of Leptobrachium Tschudi, 1838 (Amphibia: Anura: Megophryidae) from Meghalaya, India. Records of the Zoological Survey of India 109: 91–108.
54	L. melanoleuca (Matsui, 2006)	Matsui 2006	Matsui M (1997) Call characteristics of Malaysian Leptolalax with a description of two new species (Anura: Pelobatidae). Copeia 1997: 158–165. https://doi.org/10.2307/1447851
55	L. melica (Rowley, Stuart, Neang & Emmett, 2010)	Rowley et al. 2010b	Matsui M (2006) Three new species of Leptolalax from Thailand (Amphibia, Anura, Megophryidae). Zoological Science 23 (9): 821–830. https://doi.org/10.2108/zsj.23.821
56	L. minima (Taylor, 1962)	Taylor 1962; Ohler et al. 2011	Matsui M, Belabut DM, Ahmad N, Yong HS (2009) A new species of Leptolalax (Amphibia, Anura, Megophryidae) from Peninsular Malaysia. Zoological Science 26(3): 243–247. https://doi.org/10.2108/zsj.26.243
57	L. mjobergi Smith, 1925	Smith 1925	Matsui M, Dehling J M (2012) Notes on an enigmatic Bornean megophryid, Leptolalax dringi Dubois, 1987 (Amphibia: Anura). Zootaxa 3317(1): 49–58. https://doi.org/10.11646/zootaxa.3317.1.4
58	L. murphyi Chen, Suwannapoom, Wu, Poyarkov, Xu, Pawangkhanant & Che, 2021	Chen et al. 2021	Matsui M, Zainudin R, Nishikawa K (2014a) A new species of Leptolalax from Sarawak, Western Borneo (Anura: Megophryidae). Zoological Science 31(11): 773–779. https://doi.org/10.2108/zs140137
59	L. nahangensis (Lathrop, Murphy, Orlov & Ho, 1998)	Lathrop et al. 1998	Matsui M, Nishikawa K, Yambun P (2014b) A new Leptolalax from the mountains of Sabah, Borneo (Amphibia, Anura, Megophryidae). Zootaxa 3753(3): 440–452. https://doi.org/10.11646/zootaxa.3753.5.3
60	L. namdongensis Hoang, Nguyen, Luu, Nguyen & Jiang, 2019	Hoang et al. 2019	Matsui M, Panha S, Eto K (2023) Two new species of Leptobrachella from northern Thailand (Amphibia, Anura, Megophryidae). Current Herpetology 42: 83–97. (doi 10.5358/hsj.42.83).
61	L. natunae (Günther, 1895)	Günther 1895	Nguyen LT, Poyarkov Jr NA, Le DT, Vo BD, Ninh HT, Duong TV, Murphy RW, Sang NV (2018) A new species of Leptolalax (Anura: Megophryidae) from Son Tra Peninsula, central Vietnam. Zootaxa 4388: 1–21. https://doi.org/10.11646/zootaxa.4388.1.1
62	L. neangi Stuart & Rowley, 2020	Stuart and Rowley 2020	Nguyen LT, Tapley B, Nguyen CT, Luong HV, Rowley JJL (2021) A new species of Leptobrachella (Anura, Megophryidae) from Mount Pu Ta Leng, northwest Vietnam. Zootaxa 5016: 301–332. https://doi.org/10.11646/zootaxa.5016.3.1
63	L. niveimontis Chen, Poyarkov, Yuan & Che, 2020	Chen et al. 2020	Ohler A, Marquis O, Swan S, Grosjean S (2000) Amphibian biodiversity of Hoang Lien Nature Reserve (Lao Cai Province, northern Vietnam) with description of two new species. Herpetozoa 13(1/2): 71–87.
64	L. nokrekensis (Mathew & Sen, 2010)	Mathew and Sen 2010	Ohler A, Wollenberg KC, Grosjean S, Hendrix R, Vences M, Ziegler T, Dubois A (2011) Sorting out Lalos: description of new species and additional taxonomic data on megophryid frogs from northern Indochina (genus Leptolalax, Megophryidae, Anura). Zootaxa 3147: 1–83. https://doi.org/10.11646/zootaxa.3147.1.1
65	L. nyx (Ohler, Wollenberg, Grosjean, Hendrix, Vences, Ziegler & Dubois, 2011)	Ohler et al. 2011	Poyarkov NJ, Rowley JJ, Gogoleva SI, Vassilieva AB, Galoyan EA, Orlov NL (2015) A new species of Leptolalax (Anura: Megophryidae) from the western Langbian Plateau, southern Vietnam. Zootaxa 3931(2): 221–252. https://doi.org/10.11646/zootaxa.3931.2.3
66	L. oshanensis (Liu, 1950)	Liu 1950; Shi et al. 2021	Qian TY, Xiao X, Cao Y, Xiao NW, Yang DD (2020) A new species of Leptobrachella (Anura: Megophryidae) Smith, 1925 from Wuling Mountains in Hunan Province, China. Zootaxa 4816: 491–526. https://doi.org/10.11646/zootaxa.4816.4.4
67	L. pallida (Rowley, Tran, Le, Dau, Peloso, Nguyen, Hoang, Nguyen & Ziegler, 2016)	Rowley et al. 2016	Rowley JJ, Cao TT (2009) A new species of Leptolalax (Anura: Megophryidae) from central Vietnam. Zootaxa 2198: 51–60. https://doi.org/10.11646/zootaxa.2198.1.5
68	L. palmata Inger & Stuebing, 1992	Inger and Stuebing 1992	Rowley JJ, Hoang DH, Le TTD, Dau QV, Cao TT (2010a) A new species of Leptolalax (Anura: Megophryidae) from Vietnam and further information on Leptolalax tuberosus. Zootaxa 2660: 33–45.
69	L. parva Dring, 1983	Dring 1983	Rowley JJ, Stuart BL, Neang T, Emmett DA (2010b) A new species of Leptolalax (Anura: Megophryidae) from northeastern Cambodia. Zootaxa 2567: 57–68. https://doi.org/10.11646/zootaxa.2567.1.3
70	L. pelodytoides (Boulenger, 1893)	Boulenger 1893; Ohler et al. 2011	Rowley JJ, Stuart BL, Richards SJ, Phimmachak S, Sivongxay N (2010c) A new species of Leptolalax (Anura: Megophryidae) from Laos. Zootaxa 2681: 35–46. https://doi.org/10.11646/zootaxa.2681.1.3
71	L. petrops (Rowley, Dau, Hoang, Le, Cutajar & Nguyen, 2017)	Rowley et al. 2017a	Rowley JJ, Le DTT, Tran DTA, Hoang DH (2011) A new species of Leptobrachella (Anura: Megophryidae) from southern Vietnam. Zootaxa 2796: 15–28. https://doi.org/10.11646/zootaxa.2796.1.2
72	L. phiadenensis Luong, Hoang, Pham, Ziegler & Nguyen, 2023	Luong et al. 2023	Rowley JJ, Hoang HD, Dau VQ, Le TTD, Cao TT (2012) A new species of Leptolalax (Anura: Megophryidae) from central Vietnam. Zootaxa 3321: 56–68. https://doi.org/10.11646/zootaxa.3321.1.4
73	L. phiaoacensis Luong, Hoang, Pham, Ziegler & Nguyen, 2023	Luong et al. 2023	Rowley JJ, Dau VQ, Nguyen TT (2013) A new species of Leptolalax (Anura: Megophryidae) from the highest mountain in Indochina. Zootaxa 3737(4): 415–428. https://doi.org/10.11646/zootaxa.3737.4.5
74	L. picta (Malkmus, 1992)	Malkmus 1992	Rowley JJ, Stuart BL, Neang T, Hoang HD, Dau VQ, Nguyen TT, Emmett DA (2015) A new species of Leptolalax (Anura: Megophryidae) from Vietnam and Cambodia. Zootaxa 4039: 401–417. https://doi.org/10.11646/zootaxa.4039.3.1
75	L. pingbianensis Rao, Hui, Zhu & Ma, 2022 "2020"	Rao et al. 2022 "2020"	Rowley JJL, Tran DTA, Le DTT, Dau VQ, Peloso PLV, Nguyen TQ, Hoang HD, Nguyen TT, Ziegler T (2016) Five new, microendemic Asian Leaf-litter Frogs (Leptolalax) from the southern Annamite mountains, Vietnam. Zootaxa 4085(1): 63–102. https://doi.org/10.11646/zootaxa.4085.1.3
76	L. platycephala (Dehling, 2012)	Dehling 2012a	Rowley JJ, Dau VQ, Hoang HD, Le DTT, Cutajar TP, Nguyen TT (2017a) A new species of Leptolalax (Anura: Megophryidae) from northern Vietnam. Zootaxa 4243: 544–564. https://doi.org/10.11646/zootaxa.4243.3.7
77	L. pluvialis (Ohler, Marquis, Swan & Grosjean, 2000)	Ohler et al. 2000	Rowley JJ, Dau VQ, Cao TT (2017b) A new species of Leptolalax (Anura: Megophryidae) from Vietnam. Zootaxa 4273(1): 61–79. https://doi.org/10.11646/zootaxa.4273.1.5
78	L. puhoatensis (Rowley, Dau & Cao, 2017)	Rowley et al. 2017b	Sengupta S, Sailo S, Lalremsanga HT, Das A, Das I (2010) A new species of Leptolalax (Anura: Megophryidae) from Mizoram, north-eastern India. Zootaxa 2406: 56–68. https://doi.org/10.11646/zootaxa.2406.1.3
79	L. purpuraventra Wang, Li, Li, Chen & Wang, 2019	Wang et al. 2019	Shi SC, Hou YM, Song ZB, Jiang JP, Wang B (2021) A New Leaf Litter Toad of Leptobrachella Smith, 1925 (Anura, Megophryidae) from Sichuan Province, China with Supplementary Description of L. oshanensis. Asian Herpetological Research 12(2): 143–166. https://doi.org/10.16373/j.cnki.ahr.200118
80	L. purpurus (Yang, Zeng & Wang, 2018)	Yang et al. 2018	Shi SC, Shen T, Wang X, Jiang JP, Wang B (2023) Multiple data sources reveal a new Asian Leaf Litter Toad of Leptobrachella Smith, 1925 (Anura, Megophryidae) from southwestern China. Asian Herpetological Research 14: 65–94.
81	L. pyrrhops (Poyarkov, Rowley, Gogoleva, Vassilieva, Galoyan & Orlov, 2015)	Poyarkov et al. 2015	https://doi.org/10.16373/j.cnki.ahr.220065
82	L. rowleyae (Nguyen, Poyarkov, Le, Vo, Ninh, Duong, Murphy & Sang, 2018)	Nguyen et al. 2018	Smith MA (1925) Contributions to the herpetology of Borneo. Sarawak Museum Journal 3: 15–34.
83	L. sabahmontana (Matsui, Nishikawa & Yambun, 2014)	Matsui et al. 2014b	Smith MA (1931) The herpetology of Mt. Kinabalu, North Borneo, 13,455 ft. Bulletin of the Raffles Museum 5: 3–32.
84	L. serasanae Dring, 1983	Dring 1983	Stuart BL, Rowley JJL (2020) A new Leptobrachella (Anura: Megophryidae) from the Cardamom Mountains of Cambodia. Zootaxa 4834: 556–572. https://doi.org/10.11646/zootaxa.4834.4.4
85	L. shangsiensis Chen, Liao, Zhou & Mo, 2019	Chen et al. 2019	Sung YH, Yang JH, Wang YY (2014) A new species of Leptolalax (Anura: Megophryidae) from southern China. Asian Herpetological Research 5(2): 80–90. https://doi.org/10.3724/SP.J.1245.2014.00080
86	L. shimentaina Wang, Lyu & Wang, 2022	Wang et al. 2022	Taylor EH (1962) The amphibian fauna of Thailand. University of Kansas Science Bulletin 43: 265–599.
87	L. shiwanshanensis Chen, Peng, Pan, Liao, Liu & Huang, 2021	Chen et al. 2021b	Wang J, Yang JH, Li Y, Lyu ZT, Zeng ZC, Liu ZY, Ye YH, Wang YY (2018) Morphology and molecular genetics reveal two new Leptobrachella species in southern China (Anura, Megophryidae). ZooKeys 776: 105–137. https://doi.org/10.3897/zookeys.776.22925
88	L. sinorensis Matsui, Panha & Eto, 2023	Matsui et al. 2023	Wang J, Li YL, Li Y, Chen HH, Zeng YJ, Shen JM, Wang YY (2019) Morphology, molecular genetics, and acoustics reveal two new species of the genus Leptobrachella from northwestern Guizhou Province, China (Anura, Megophryidae). ZooKeys 848: 119–154. https://doi.org/10.3897/zookeys.848.29181
89	L. sola (Matsui, 2006)	Matsui 2006	Wang J, Lyu ZT, Qi S, Zeng ZC, Zhang WX, Lu LS, Wang YY (2020) Two new Leptobrachella species (Anura, megophryidae) from the Yunnan-Guizhou Plateau, Southwestern China. ZooKeys 995: 97–125. https://doi.org/10.3897/zookeys.995.55939
90	L. suiyangensis Luo, Xiao, Gao & Zhou, 2020	Luo et al. 2020	Wang J, Qi S, Dai KY, Lyu ZT, Zeng ZC, Chen HH, Chen HH, Li YQ, Zhao YY, Wang YZ, Wang YY (2022) A new Leptobrachella species (Anura, Megophryidae) from South China, with comments on the taxonomic status of L. chishuiensis and L. purpurus. Zoosystematics and Evolution 98(1): 165–180. https://doi.org/10.3897/zse.98.73162
91	L. sungi (Lathrop, Murphy, Orlov & Ho, 1998)	Lathrop et al. 1998	Wu YH, Pawangkhanant P, Chen JM, Gao W, Suwannapoom C, Che J (2021) Confirmation of Leptobrachella ventripunctata (Fei, Ye, and Li, 1990), based on molecular and morphological evidence in Thailand. Biodiversity Data Journal 9: e74097. https://doi.org/10.3897/BDJ.9.e74097
92	L. tadungensis (Rowley, Tran, Le, Dau, Peloso, Nguyen, Hoang, Nguyen & Ziegler, 2016)	Rowley et al. 2016	Yang JH, Wang YY, Chen GL, Rao DQ (2016) A new species of the genus Leptolalax (Anura: Megophryidae) from Mt. Gaoligongshan of western Yunnan Province, China. Zootaxa 4088: 379–394. https://doi.org/10.11646/zootaxa.4088.3.4
93	L. tamdil (Sengupta, Sailo, Lalremsanga, Das & Das, 2010)	Sengupta et al. 2010	Yang JH, Zeng ZC, Wang YY (2018) Description of two new sympatric species of the genus Leptolalax (Anura: Megophryidae) from western Yunnan of China. PeerJ 6: e4586. https://doi.org/10.7717/peerj.4586
94	L. tengchongensis (Yang, Wang, Chen & Rao, 2016)	Yang et al. 2016	Yuan ZY, Sun RD, Chen JM, Rowley JJ, Wu ZJ, Hou SB, et al (2017) A new species of the genus Leptolalax (Anura: Megophryidae) from Guangxi, China. Zootaxa 4300: 551–570. https://doi.org/10.11646/zootaxa.4300.4.5
95	L. tuberosa (Inger, Orlov & Darevsky, 1999)	Inger et al. 1999
96	L. ventripunctata (Fei, Ye & Li, 1990)	Fei et al. 1990, 2012; Wu et al. 2021
97	L. verrucosa Wang, Zeng, Lin, and Li, 2022	Lin et al. 2022
98	L. wuhuangmontis Wang, Yang & Wang, 2018	Wang et al. 2018
99	L. wulingensis Qian, Xiao, Cao, Xiao & Yang, 2020	Qian et al. 2020
100	L. wumingensis Chen, Peng, Li & Yu, 2023	Chen et al. 2023
101	L. yeae Shi, Hou, Song, Jiang & Wang, 2021	Shi et al. 2021
102	L. yingjiangensis (Yang, Zeng & Wang, 2018)	Yang et al. 2018
103	L. yunyangensis Luo, Deng & Zhou, 2022	Luo et al. 2022
104	L. yunkaiensis Wang, Li, Lyu & Wang, 2018	Wang et al. 2018
105	L. zhangyapingi (Jiang, Yan, Suwannapoom, Chomdej & Che, 2013)	Jiang et al. 2013

## Sheet: Table S2
Table S2 Comparative material examined.
ID	Species	Voucher nos.	Locality
1	L. bourreti	NNU 201908012	Longsheng County, Guangxi, China
2	L. liui	SYSa 001596, SYSa 002478–79, SYSa 005925–26	Guadun, Wuyishan, Fujian, China (Type locality)
3	L. mangshanensis	SYSa 002806, SYSa 002809	Ruyuan, Shaoguan, Guangdong, China (Type locality)
	L. mangshanensis	SYSa 002828–30, SYSa 008366	Nanling, Shaoguan, Guangdong, China (Type locality)
4	L. maoershanensis	NNU 00764–768	Xing’an County, Guangxi, China (Type locality)
5	L. shangsiensis	NNU 202103068–76	Shangsi County, Guangxi, China (Type locality)
6	L. shiwandashanensis	NNU 202103146, NNU 202103213–15, NNU 202103247–52,	Fangcheng City, Guangxi, China (Type locality)
	L. shiwandashanensis	NNU 202103259–62	Shangsi County, Guangxi, China (Type locality)
7	L. sungi	NNU00572–587	Shangsi County, Guangxi, China
	L. sungi	NNU00685–687	Lingyun County, Guangxi, China
9	L. ventripunctatus	NNU20190712–13, NNU00527–533	Longlin County, Guangxi, China

## Sheet: Table S3
Table S3 Uncorrected p-distance in Leptobrachella species based on 16S gene fragments.
ID
1	KM014548_L. liui
2	MH605575_L. liui	0
3	MH055912_L. liui	0.00761421	0.00610998
4	MH055913_L. liui	0.0152672	0.0122449	0.0102041
5	MH055909_L. liui	0	0	0.00610998	0.0122449
6	MH055911_L. liui	0.0202532	0.0162602	0.0224949	0.0224949	0.0162602
7	MH055924_L. liui	0.020202	0.0162272	0.022449	0.0224949	0.0162272	0.0203252
8	MH055914_L. liui	0.00508906	0.00408163	0.0102041	0.0122449	0.00408163	0.0204918	0.0163599
9	MH055910_L. liui	0.00755668	0.00809717	0.0142566	0.0204082	0.00809717	0.0243902	0.0243408	0.0122449
10	KM014547_L. liui	0.00251889	0.00251889	0.0101523	0.0178117	0.00251889	0.0227848	0.0227273	0.00763359	0.0100756
11	MH055908_L. liui	0.00251889	0.00202429	0.00814664	0.0142857	0.00202429	0.0182927	0.0182556	0.00612245	0.0101215	0
12	KM014549_L. liui	0.00251889	0.00251889	0.0101523	0.0178117	0.00251889	0.0227848	0.0227273	0.00763359	0.0100756	0	0
13	MH055907_L. liui	0.00251889	0.00202429	0.00814664	0.0142857	0.00202429	0.0182927	0.0182556	0.00612245	0.0101215	0	0	0
14	KM014550_L. liui	0.00251889	0.00251889	0.0101523	0.0178117	0.00251889	0.0227848	0.0227273	0.00763359	0.0100756	0	0	0	0
15	MH605573_L. liui	0.00251889	0.00200401	0.00814664	0.0142857	0.00202429	0.0182927	0.0182556	0.00612245	0.0101215	0	0	0	0	0
16	MH055916_L. mangshanensis	0.0302267	0.0263158	0.0305499	0.0346939	0.0263158	0.0365854	0.0365112	0.0285714	0.0303644	0.0302267	0.0263158	0.0302267	0.0263158	0.0302267	0.0263158
17	MH055919_L. mangshanensis	0.0302267	0.0263158	0.0305499	0.0346939	0.0263158	0.0365854	0.0365112	0.0285714	0.0303644	0.0302267	0.0263158	0.0302267	0.0263158	0.0302267	0.0263158	0
18	MH055917_L. mangshanensis	0.0302267	0.0263158	0.0305499	0.0346939	0.0263158	0.0365854	0.0365112	0.0285714	0.0303644	0.0302267	0.0263158	0.0302267	0.0263158	0.0302267	0.0263158	0	0
19	MH055918_L. mangshanensis	0.0302267	0.0263158	0.0305499	0.0346939	0.0263158	0.0365854	0.0365112	0.0285714	0.0303644	0.0302267	0.0263158	0.0302267	0.0263158	0.0302267	0.0263158	0	0	0
20	MH406908_L. mangshanensis	0.0279188	0.0244399	0.0286885	0.0328542	0.0244399	0.0365854	0.0366599	0.026694	0.0285132	0.0279188	0.0244399	0.0279188	0.0244399	0.0279188	0.0244399	0.00610998	0.00610998	0.00610998	0.00610998
21	MH406906_L. mangshanensis	0.0253807	0.0224033	0.0266393	0.0308008	0.0224033	0.0345528	0.0346232	0.0246407	0.0264766	0.0253807	0.0224033	0.0253807	0.0224033	0.0253807	0.0224033	0.00814664	0.00814664	0.00814664	0.00814664	0.00195312
22	MH406907_L. mangshanensis	0.0253807	0.0224033	0.0266393	0.0308008	0.0224033	0.0345528	0.0346232	0.0246407	0.0264766	0.0253807	0.0224033	0.0253807	0.0224033	0.0253807	0.0224033	0.00814664	0.00814664	0.00814664	0.00814664	0.00195312	0
23	MH055915_L. mangshanensis	0.0277078	0.0242915	0.0285132	0.0326531	0.0242915	0.0345528	0.0344828	0.0265306	0.0283401	0.0277078	0.0242915	0.0277078	0.0242915	0.0277078	0.0242915	0.00202429	0.00202429	0.00202429	0.00202429	0.00814664	0.00610998	0.00610998
24	MH055922_L. mangshanensis	0.0302267	0.0263158	0.0305499	0.0346939	0.0263158	0.0365854	0.0365112	0.0285714	0.0303644	0.0302267	0.0263158	0.0302267	0.0263158	0.0302267	0.0263158	0.00404858	0.00404858	0.00404858	0.00404858	0.0101833	0.00814664	0.00814664	0.00202429
25	MG132198_L. mangshanensis	0.0302267	0.0260521	0.0305499	0.0346939	0.0263158	0.0365854	0.0365112	0.0285714	0.0303644	0.0302267	0.0263158	0.0302267	0.0263158	0.0302267	0.0260521	0.00404858	0.00404858	0.00404858	0.00404858	0.0117417	0.00978474	0.00978474	0.00202429	0
26	MG132196_L. mangshanensis	0.0302267	0.0260521	0.0305499	0.0346939	0.0263158	0.0365854	0.0365112	0.0285714	0.0303644	0.0302267	0.0263158	0.0302267	0.0263158	0.0302267	0.0260521	0.00404858	0.00404858	0.00404858	0.00404858	0.0117417	0.00978474	0.00978474	0.00202429	0	0
27	MG132197_L. mangshanensis	0.0302267	0.0260521	0.0305499	0.0346939	0.0263158	0.0365854	0.0365112	0.0285714	0.0303644	0.0302267	0.0263158	0.0302267	0.0263158	0.0302267	0.0260521	0.00404858	0.00404858	0.00404858	0.00404858	0.0117417	0.00978474	0.00978474	0.00202429	0	0	0
28	MH055920_L. mangshanensis	0.0327456	0.0283401	0.0325866	0.0346939	0.0283401	0.0365854	0.0365112	0.0306122	0.0323887	0.0327456	0.0283401	0.0327456	0.0283401	0.0327456	0.0283401	0.00607287	0.00607287	0.00607287	0.00607287	0.01222	0.0101833	0.0101833	0.00404858	0.00202429	0.00202429	0.00202429	0.00202429
29	MH055921_L. mangshanensis	0.0302267	0.0263158	0.0305499	0.0346939	0.0263158	0.0365854	0.0365112	0.0285714	0.0303644	0.0302267	0.0263158	0.0302267	0.0263158	0.0302267	0.0263158	0.00404858	0.00404858	0.00404858	0.00404858	0.0101833	0.00814664	0.00814664	0.00202429	0	0	0	0	0.00202429
30	MH055923_L. mangshanensis	0.0327456	0.0283401	0.0325866	0.0367347	0.0283401	0.0386179	0.0385396	0.0306122	0.0323887	0.0327456	0.0283401	0.0327456	0.0283401	0.0327456	0.0283401	0.0101215	0.0101215	0.0101215	0.0101215	0.0162933	0.0142566	0.0142566	0.00809717	0.0101215	0.0101215	0.0101215	0.0101215	0.0121457	0.0101215
31	EF544238_L. dayaoshanensis sp. nov.	0.0307692	0.0277778	0.0321199	0.0385439	0.0278373	0.0405983	0.0406852	0.0321199	0.0299786	0.0307692	0.0278373	0.0307692	0.0278373	0.0307692	0.0277778	0.0235546	0.0235546	0.0235546	0.0235546	0.0246407	0.0225873	0.0225873	0.0214133	0.0235546	0.0224949	0.0224949	0.0224949	0.0256959	0.0235546	0.0256959
32	NNU202103018_L. dayaoshanensis sp. nov.	0.0333333	0.0299145	0.0342612	0.0406852	0.0299786	0.042735	0.0428266	0.0342612	0.0321199	0.0333333	0.0299786	0.0333333	0.0299786	0.0333333	0.0299145	0.0256959	0.0256959	0.0256959	0.0256959	0.026694	0.0246407	0.0246407	0.0235546	0.0256959	0.0245399	0.0245399	0.0245399	0.0278373	0.0256959	0.0278373	0.00203252
33	NNU202103019_L. dayaoshanensis sp. nov.	0.0307692	0.0277778	0.0321199	0.0385439	0.0278373	0.0405983	0.0406852	0.0321199	0.0299786	0.0307692	0.0278373	0.0307692	0.0278373	0.0307692	0.0277778	0.0235546	0.0235546	0.0235546	0.0235546	0.0246407	0.0225873	0.0225873	0.0214133	0.0235546	0.0224949	0.0224949	0.0224949	0.0256959	0.0235546	0.0256959	0	0.00203252
34	NNU202103021_L. dayaoshanensis sp. nov.	0.0307692	0.0277778	0.0321199	0.0385439	0.0278373	0.0405983	0.0406852	0.0321199	0.0299786	0.0307692	0.0278373	0.0307692	0.0278373	0.0307692	0.0277778	0.0235546	0.0235546	0.0235546	0.0235546	0.0246407	0.0225873	0.0225873	0.0214133	0.0235546	0.0224949	0.0224949	0.0224949	0.0256959	0.0235546	0.0256959	0	0.00203252	0
35	NNU202103022_L. dayaoshanensis sp. nov.	0.0307692	0.0277186	0.0320513	0.0384615	0.0277778	0.0405117	0.0405983	0.0320513	0.0299145	0.0307692	0.0277778	0.0307692	0.0277778	0.0307692	0.0277186	0.0235043	0.0235043	0.0235043	0.0235043	0.0245902	0.022541	0.022541	0.0213675	0.0235043	0.022449	0.022449	0.022449	0.025641	0.0235043	0.025641	0	0.00203252	0	0
36	NNU202103027_L. dayaoshanensis sp. nov.	0.0332481	0.0283976	0.0327869	0.0389344	0.0286885	0.0408998	0.0409836	0.0327869	0.0307377	0.0332481	0.0286885	0.0332481	0.0286885	0.0332481	0.0283976	0.0245902	0.0245902	0.0245902	0.0245902	0.0255906	0.023622	0.023622	0.022541	0.0245902	0.0233463	0.0233463	0.0233463	0.0266393	0.0245902	0.0266393	0	0.00203252	0	0	0
37	NNU202103028_L. dayaoshanensis sp. nov.	0.0307692	0.0264228	0.0308008	0.036961	0.026694	0.0389344	0.0390144	0.0308008	0.0287474	0.0307692	0.026694	0.0307692	0.026694	0.0307692	0.0264228	0.0225873	0.0225873	0.0225873	0.0225873	0.0236686	0.0216963	0.0216963	0.0205339	0.0225873	0.0214425	0.0214425	0.0214425	0.0246407	0.0225873	0.0246407	0	0.00203252	0	0	0	0
38	NNU202103032_L. dayaoshanensis sp. nov.	0.0332481	0.0283976	0.0327869	0.0389344	0.0286885	0.0408998	0.0409836	0.0327869	0.0307377	0.0332481	0.0286885	0.0332481	0.0286885	0.0332481	0.0283976	0.0245902	0.0245902	0.0245902	0.0245902	0.0255906	0.023622	0.023622	0.022541	0.0245902	0.0233463	0.0233463	0.0233463	0.0266393	0.0245902	0.0266393	0	0.00203252	0	0	0	0	0
39	OP279589_L. verrucosa	0.035443	0.0304878	0.0368098	0.0409836	0.0304878	0.0385396	0.0426829	0.0348361	0.0345528	0.035443	0.0304878	0.035443	0.0304878	0.035443	0.0304878	0.0345528	0.0345528	0.0345528	0.0345528	0.0264228	0.0243902	0.0243902	0.0325203	0.0345528	0.0345528	0.0345528	0.0345528	0.0365854	0.0345528	0.0365854	0.0235043	0.025641	0.0235043	0.0235043	0.0234542	0.0245399	0.022541	0.0245399
40	OP279590_L. verrucosa	0.035443	0.0304878	0.0368098	0.0409836	0.0304878	0.0385396	0.0426829	0.0348361	0.0345528	0.035443	0.0304878	0.035443	0.0304878	0.035443	0.0304878	0.0345528	0.0345528	0.0345528	0.0345528	0.0264228	0.0243902	0.0243902	0.0325203	0.0345528	0.0345528	0.0345528	0.0345528	0.0365854	0.0345528	0.0365854	0.0235043	0.025641	0.0235043	0.0235043	0.0234542	0.0245399	0.022541	0.0245399	0
41	OP279591_L. verrucosa	0.035443	0.0304878	0.0368098	0.0409836	0.0304878	0.0385396	0.0426829	0.0348361	0.0345528	0.035443	0.0304878	0.035443	0.0304878	0.035443	0.0304878	0.0345528	0.0345528	0.0345528	0.0345528	0.0264228	0.0243902	0.0243902	0.0325203	0.0345528	0.0345528	0.0345528	0.0345528	0.0365854	0.0345528	0.0365854	0.0235043	0.025641	0.0235043	0.0235043	0.0234542	0.0245399	0.022541	0.0245399	0	0
42	OP279592_L. verrucosa	0.035443	0.0304878	0.0368098	0.0409836	0.0304878	0.0385396	0.0426829	0.0348361	0.0345528	0.035443	0.0304878	0.035443	0.0304878	0.035443	0.0304878	0.0345528	0.0345528	0.0345528	0.0345528	0.0264228	0.0243902	0.0243902	0.0325203	0.0345528	0.0345528	0.0345528	0.0345528	0.0365854	0.0345528	0.0365854	0.0235043	0.025641	0.0235043	0.0235043	0.0234542	0.0245399	0.022541	0.0245399	0	0	0
43	OP279593_L. verrucosa	0.0379747	0.0325203	0.0388548	0.0430328	0.0325203	0.040568	0.0447154	0.0368852	0.0365854	0.0379747	0.0325203	0.0379747	0.0325203	0.0379747	0.0325203	0.0365854	0.0365854	0.0365854	0.0365854	0.0284553	0.0264228	0.0264228	0.0345528	0.0365854	0.0365854	0.0365854	0.0365854	0.0386179	0.0365854	0.0386179	0.025641	0.0277778	0.025641	0.025641	0.0255864	0.0265849	0.0245902	0.0265849	0.0020284	0.0020284	0.0020284	0.0020284
44	MH055933_L. yunkaiensis	0.0796915	0.0658436	0.063786	0.0616016	0.0658436	0.0618557	0.0701031	0.0654397	0.0679012	0.0796915	0.0658436	0.0796915	0.0658436	0.0796915	0.0658436	0.0658436	0.0658436	0.0658436	0.0658436	0.0662526	0.0641822	0.0641822	0.063786	0.0658436	0.0658436	0.0658436	0.0658436	0.0658436	0.0658436	0.0679012	0.0583153	0.0604752	0.0583153	0.0583153	0.0581897	0.0557851	0.0559006	0.0557851	0.0640496	0.0640496	0.0640496	0.0640496	0.0661157
45	MH605584_L. yunkaiensis	0.0839695	0.0688259	0.0693878	0.0653061	0.0693878	0.0614754	0.0756646	0.0653061	0.0714286	0.0839695	0.0693878	0.0839695	0.0693878	0.0839695	0.0688259	0.0734694	0.0734694	0.0734694	0.0734694	0.0718686	0.0698152	0.0698152	0.0714286	0.0734694	0.0728745	0.0728745	0.0728745	0.0755102	0.0734694	0.0755102	0.0683761	0.0705128	0.0683761	0.0683761	0.0682303	0.0650407	0.0651731	0.0650407	0.0655738	0.0655738	0.0655738	0.0655738	0.067623	0.0205761
46	MH055931_L. yunkaiensis	0.0694087	0.0576132	0.0576132	0.0595483	0.0576132	0.0618557	0.0639175	0.0576132	0.0617284	0.0694087	0.0576132	0.0694087	0.0576132	0.0694087	0.0576132	0.0576132	0.0576132	0.0576132	0.0576132	0.0496894	0.047619	0.047619	0.0555556	0.0576132	0.0576132	0.0576132	0.0576132	0.0576132	0.0576132	0.0576132	0.0539957	0.0561555	0.0539957	0.0539957	0.0538793	0.053719	0.0517598	0.053719	0.0516529	0.0516529	0.0516529	0.0516529	0.053719	0.0390144	0.0493827
47	MH055932_L. yunkaiensis	0.0714286	0.0572597	0.0572597	0.0612245	0.0572597	0.0553279	0.0635246	0.0531697	0.0613497	0.0714286	0.0572597	0.0714286	0.0572597	0.0714286	0.0572597	0.0613497	0.0613497	0.0613497	0.0613497	0.0576132	0.0555556	0.0555556	0.0593047	0.0613497	0.0613497	0.0613497	0.0613497	0.0613497	0.0613497	0.0633947	0.0579399	0.0600858	0.0579399	0.0579399	0.0578158	0.0574949	0.0555556	0.0574949	0.0513347	0.0513347	0.0513347	0.0513347	0.0533881	0.0390947	0.0368098	0.037037
48	JN848409_L. aereus	0.105128	0.0897959	0.0965092	0.0942623	0.0903491	0.0884774	0.0882957	0.0903491	0.0944559	0.102564	0.0882957	0.102564	0.0882957	0.102564	0.0877551	0.0965092	0.0965092	0.0965092	0.0965092	0.0909091	0.088843	0.088843	0.0944559	0.0944559	0.0938776	0.0938776	0.0938776	0.0944559	0.0944559	0.100616	0.0969828	0.0991379	0.0969828	0.0969828	0.0967742	0.0942623	0.0924025	0.0942623	0.0886598	0.0886598	0.0886598	0.0886598	0.0907216	0.103306	0.104082	0.0991736	0.104723
49	MH055867_L. alpinus	0.114796	0.0961145	0.0946502	0.0948454	0.0961145	0.102459	0.0983607	0.0948454	0.100204	0.114796	0.0961145	0.114796	0.0961145	0.114796	0.0961145	0.104294	0.104294	0.104294	0.104294	0.0985626	0.0965092	0.0965092	0.102249	0.102249	0.102249	0.102249	0.102249	0.102249	0.102249	0.102249	0.101512	0.103672	0.101512	0.101512	0.101293	0.0991736	0.0973085	0.0991736	0.102459	0.102459	0.102459	0.102459	0.104508	0.108108	0.113402	0.110187	0.103306	0.0969072
50	HM133598_L. applebyi	0.146214	0.130165	0.135417	0.137214	0.13125	0.135135	0.135417	0.13125	0.127083	0.143603	0.129167	0.143603	0.129167	0.143603	0.128099	0.135417	0.135417	0.135417	0.135417	0.137097	0.135081	0.135081	0.133333	0.135417	0.131474	0.131474	0.131474	0.133333	0.135417	0.133333	0.135983	0.138075	0.135983	0.135983	0.135699	0.131474	0.129741	0.131474	0.135417	0.135417	0.135417	0.135417	0.1375	0.136268	0.136364	0.129979	0.135135	0.12115
51	DQ642119_L. arayai	0.168831	0.154639	0.159751	0.165631	0.155602	0.143451	0.153527	0.155602	0.153527	0.166234	0.153527	0.166234	0.153527	0.166234	0.152577	0.159751	0.159751	0.159751	0.159751	0.148297	0.148297	0.148297	0.159751	0.161826	0.160079	0.160079	0.160079	0.161826	0.161826	0.161826	0.164241	0.16632	0.164241	0.164241	0.1639	0.156746	0.156746	0.156746	0.15	0.15	0.15	0.15	0.152083	0.152401	0.152577	0.154489	0.138716	0.145194
52	KR018109_L. ardens	0.148438	0.128099	0.133056	0.133056	0.128898	0.125	0.124481	0.126819	0.130977	0.145833	0.126819	0.145833	0.126819	0.145833	0.126033	0.130977	0.130977	0.130977	0.130977	0.130785	0.130785	0.130785	0.130977	0.133056	0.133201	0.133201	0.133201	0.133056	0.133056	0.12474	0.137787	0.139875	0.137787	0.137787	0.1375	0.133201	0.131474	0.133201	0.125	0.125	0.125	0.125	0.127083	0.131524	0.136364	0.133612	0.130977	0.121399
53	MW046199_L. aspera	0.121134	0.105155	0.109504	0.107438	0.105155	0.102881	0.102881	0.0991736	0.107216	0.118557	0.103093	0.118557	0.103093	0.118557	0.103093	0.109278	0.109278	0.109278	0.109278	0.109278	0.107216	0.107216	0.107216	0.107216	0.107216	0.107216	0.107216	0.107216	0.107216	0.113402	0.107066	0.109208	0.107066	0.107066	0.106838	0.102669	0.102669	0.102669	0.111111	0.111111	0.111111	0.111111	0.113169	0.104167	0.11157	0.114583	0.111801	0.0617284
54	LC056792_L. baluensis	0.166234	0.146392	0.147303	0.153209	0.147303	0.149068	0.146998	0.147303	0.149378	0.163636	0.145228	0.163636	0.145228	0.163636	0.14433	0.147303	0.147303	0.147303	0.147303	0.147705	0.145709	0.145709	0.145228	0.145228	0.144554	0.144554	0.144554	0.145228	0.145228	0.143154	0.149688	0.151767	0.149688	0.149688	0.149378	0.146535	0.144841	0.146535	0.153527	0.153527	0.153527	0.153527	0.155602	0.153846	0.160825	0.155925	0.155602	0.155419
55	MW136294_L. bashaensis	0.0759494	0.0623742	0.0674847	0.0696721	0.0630081	0.0653061	0.0711382	0.0635246	0.0670732	0.0759494	0.0630081	0.0759494	0.0630081	0.0759494	0.0623742	0.0630081	0.0630081	0.0630081	0.0630081	0.0589391	0.0569745	0.0569745	0.0609756	0.0589431	0.0559846	0.0559846	0.0559846	0.0589431	0.0589431	0.0630081	0.0554415	0.0574949	0.0554415	0.0554415	0.0553279	0.0540541	0.0522244	0.0540541	0.0653061	0.0653061	0.0653061	0.0653061	0.0673469	0.0661157	0.0752033	0.0661157	0.063655	0.0755102
56	HQ902880_L. bidoupensis	0.137662	0.119588	0.120332	0.122407	0.120332	0.124224	0.120083	0.118257	0.124481	0.135065	0.118257	0.135065	0.118257	0.135065	0.117526	0.124481	0.124481	0.124481	0.124481	0.128	0.126	0.126	0.122407	0.124481	0.125	0.125	0.125	0.124481	0.124481	0.122407	0.130977	0.133056	0.130977	0.130977	0.130705	0.126733	0.125	0.126733	0.122153	0.122153	0.122153	0.122153	0.124224	0.125523	0.123711	0.127615	0.118257	0.124744
57	MK414539_L. bijie	0.118557	0.0963115	0.103093	0.102881	0.0969072	0.102669	0.103093	0.0989691	0.105155	0.118557	0.0969072	0.118557	0.0969072	0.118557	0.0963115	0.101031	0.101031	0.101031	0.101031	0.10297	0.10099	0.10099	0.0989691	0.0989691	0.102161	0.102161	0.102161	0.0989691	0.0989691	0.105155	0.114754	0.116803	0.114754	0.114754	0.114519	0.111328	0.109589	0.111328	0.109053	0.109053	0.109053	0.109053	0.111111	0.103734	0.114754	0.105809	0.11134	0.0959184
58	MH055952_L. botsfordi	0.124365	0.10998	0.108607	0.10883	0.10998	0.108384	0.114053	0.10883	0.105906	0.121827	0.107943	0.121827	0.107943	0.121827	0.107943	0.114053	0.114053	0.114053	0.114053	0.114754	0.112705	0.112705	0.112016	0.112016	0.112016	0.112016	0.112016	0.112016	0.112016	0.114053	0.114224	0.116379	0.114224	0.114224	0.113978	0.11134	0.109504	0.11134	0.122699	0.122699	0.122699	0.122699	0.124744	0.118012	0.131417	0.115942	0.125514	0.0977597
59	MH055870_L. bourreti	0.103093	0.0845361	0.0865979	0.0864198	0.0845361	0.0862423	0.0886598	0.0824742	0.0927835	0.103093	0.0845361	0.103093	0.0845361	0.103093	0.0845361	0.0948454	0.0948454	0.0948454	0.0948454	0.0969072	0.0948454	0.0948454	0.0927835	0.0927835	0.0927835	0.0927835	0.0927835	0.0907216	0.0927835	0.0948454	0.104925	0.107066	0.104925	0.104925	0.104701	0.102459	0.100616	0.102459	0.0967078	0.0967078	0.0967078	0.0967078	0.0987654	0.0850622	0.0886598	0.0954357	0.0907216	0.0882957
60	KJ831302_L. brevicrus	0.158442	0.144397	0.148707	0.150538	0.144397	0.141935	0.144086	0.148707	0.146552	0.161039	0.146552	0.161039	0.146552	0.161039	0.146552	0.153017	0.153017	0.153017	0.153017	0.151452	0.149378	0.149378	0.150862	0.153017	0.150826	0.150826	0.150826	0.153017	0.153017	0.150862	0.149688	0.151767	0.149688	0.149688	0.149378	0.150826	0.149068	0.150826	0.155172	0.155172	0.155172	0.155172	0.157328	0.174946	0.170259	0.170626	0.165591	0.154506
61	MT117053_L. chishuiensis	0.110825	0.0942623	0.101031	0.102881	0.0948454	0.100616	0.0969072	0.0969072	0.103093	0.110825	0.0948454	0.110825	0.0948454	0.110825	0.0942623	0.0989691	0.0989691	0.0989691	0.0989691	0.0989691	0.0969072	0.0969072	0.0969072	0.0969072	0.0963115	0.0963115	0.0963115	0.0969072	0.0969072	0.103093	0.109208	0.111349	0.109208	0.109208	0.108974	0.105906	0.104082	0.105906	0.102881	0.102881	0.102881	0.102881	0.104938	0.0995851	0.110656	0.0995851	0.109278	0.0897959
62	MH055954_L. croceus	0.142132	0.124236	0.122951	0.123203	0.124236	0.124744	0.124236	0.123203	0.12831	0.139594	0.1222	0.139594	0.1222	0.139594	0.1222	0.13442	0.13442	0.13442	0.13442	0.131148	0.131148	0.131148	0.13442	0.136456	0.136456	0.136456	0.136456	0.136456	0.136456	0.13442	0.131466	0.133621	0.131466	0.131466	0.131183	0.127835	0.126033	0.127835	0.126789	0.126789	0.126789	0.126789	0.128834	0.134576	0.141684	0.136646	0.131687	0.105906
63	MZ145229_L. damingshanensis	0.117949	0.10387	0.10883	0.112705	0.102669	0.100823	0.0985626	0.102669	0.102669	0.115385	0.100616	0.115385	0.100616	0.115385	0.101833	0.104723	0.104723	0.104723	0.104723	0.10119	0.0992063	0.0992063	0.102669	0.102669	0.103516	0.103516	0.103516	0.102669	0.102669	0.100616	0.105155	0.107216	0.105155	0.105155	0.104938	0.102713	0.100971	0.102713	0.109278	0.109278	0.109278	0.109278	0.11134	0.119835	0.128571	0.123967	0.129363	0.0850202
64	OP764530_L. dong	0.0953608	0.0805785	0.0867769	0.0886598	0.0805785	0.0884774	0.0867769	0.0785124	0.088843	0.0953608	0.0805785	0.0953608	0.0805785	0.0953608	0.0805785	0.0909091	0.0909091	0.0909091	0.0909091	0.0929752	0.0909091	0.0909091	0.088843	0.088843	0.088843	0.088843	0.088843	0.0909091	0.088843	0.0909091	0.100642	0.102784	0.100642	0.100642	0.100427	0.0985626	0.0967078	0.0985626	0.0927835	0.0927835	0.0927835	0.0927835	0.0948454	0.0935551	0.0929752	0.0997921	0.0950413	0.0884774
65	MW046194_L. dorsospina	0.105943	0.0867769	0.0929752	0.0907216	0.0867769	0.0884774	0.0909091	0.0847107	0.0929752	0.105943	0.0867769	0.105943	0.0867769	0.105943	0.0867769	0.0950413	0.0950413	0.0950413	0.0950413	0.0950413	0.0929752	0.0929752	0.0929752	0.0929752	0.0929752	0.0929752	0.0929752	0.0929752	0.0929752	0.0950413	0.104925	0.107066	0.104925	0.104925	0.104701	0.100616	0.100616	0.100616	0.0989691	0.0989691	0.0989691	0.0989691	0.101031	0.0977131	0.105372	0.108108	0.107438	0.100823
66	AB847553_L. dringi	0.168831	0.149068	0.149378	0.151452	0.149378	0.151452	0.151139	0.151452	0.151452	0.166234	0.147303	0.166234	0.147303	0.166234	0.146998	0.155602	0.155602	0.155602	0.155602	0.145709	0.145709	0.145709	0.155602	0.157676	0.154762	0.154762	0.154762	0.157676	0.157676	0.157676	0.15735	0.15942	0.15735	0.15735	0.157025	0.150794	0.150794	0.150794	0.157676	0.157676	0.157676	0.157676	0.159751	0.167364	0.171843	0.165272	0.165975	0.144033
67	JN848452_L. eos	0.0943878	0.0762887	0.0793319	0.08159	0.0767635	0.0810811	0.0852391	0.0774059	0.0850622	0.0943878	0.0767635	0.0943878	0.0767635	0.0943878	0.0762887	0.093361	0.093361	0.093361	0.093361	0.0875	0.0854167	0.0854167	0.0912863	0.0912863	0.0907216	0.0907216	0.0907216	0.0912863	0.0912863	0.093361	0.0942982	0.0964912	0.0942982	0.0942982	0.0940919	0.0916667	0.0897704	0.0916667	0.0935551	0.0935551	0.0935551	0.0935551	0.0956341	0.0949367	0.101871	0.0949367	0.0901468	0.10395
68	MT302634_L. feii	0.123077	0.106776	0.112936	0.110883	0.106776	0.105155	0.102669	0.106122	0.110883	0.120513	0.104723	0.120513	0.104723	0.120513	0.104723	0.110883	0.110883	0.110883	0.110883	0.107438	0.105372	0.105372	0.10883	0.10883	0.10883	0.10883	0.10883	0.10883	0.10883	0.110883	0.107759	0.109914	0.107759	0.107759	0.107527	0.105155	0.103306	0.105155	0.109278	0.109278	0.109278	0.109278	0.11134	0.119342	0.123203	0.113872	0.119342	0.0572597
69	JQ739206_L. firthi	0.125326	0.111801	0.116667	0.122917	0.1125	0.108559	0.114583	0.116667	0.108333	0.125326	0.1125	0.125326	0.1125	0.125326	0.111801	0.120833	0.120833	0.120833	0.120833	0.114458	0.11245	0.11245	0.11875	0.11875	0.119048	0.119048	0.119048	0.120833	0.11875	0.120833	0.125261	0.127349	0.125261	0.125261	0.125	0.121272	0.119522	0.121272	0.121086	0.121086	0.121086	0.121086	0.123173	0.140461	0.136646	0.136268	0.135417	0.115226
70	MT302622_L. flaviglandulosa	0.0565553	0.0452675	0.0495868	0.0495868	0.0452675	0.0513347	0.0513347	0.0433884	0.0493827	0.0539846	0.0432099	0.0539846	0.0432099	0.0539846	0.0432099	0.0493827	0.0493827	0.0493827	0.0493827	0.0514403	0.0493827	0.0493827	0.0473251	0.0493827	0.0493827	0.0493827	0.0493827	0.0493827	0.0493827	0.0514403	0.0536481	0.055794	0.0536481	0.0536481	0.0535332	0.0533881	0.0514403	0.0533881	0.0616016	0.0616016	0.0616016	0.0616016	0.063655	0.0520833	0.0640496	0.0541667	0.057971	0.0622407
71	AB847557_L. fritinniens	0.162304	0.147917	0.150313	0.152401	0.148225	0.144351	0.145833	0.148225	0.148225	0.164921	0.150313	0.164921	0.150313	0.164921	0.15	0.156576	0.156576	0.156576	0.156576	0.148893	0.148893	0.148893	0.156576	0.158664	0.155689	0.155689	0.155689	0.158664	0.158664	0.158664	0.160752	0.162839	0.160752	0.160752	0.160417	0.154	0.154	0.154	0.161088	0.161088	0.161088	0.161088	0.16318	0.163522	0.1625	0.171908	0.16318	0.140787
72	LC201988_L. fuliginosus	0.143959	0.125257	0.125514	0.129363	0.125514	0.125257	0.12731	0.127572	0.127572	0.143959	0.125514	0.143959	0.125514	0.143959	0.125257	0.133745	0.133745	0.133745	0.133745	0.124752	0.122772	0.122772	0.131687	0.131687	0.129921	0.129921	0.129921	0.131687	0.131687	0.131687	0.133745	0.135802	0.133745	0.133745	0.13347	0.129921	0.128205	0.129921	0.125514	0.125514	0.125514	0.125514	0.127572	0.140787	0.143737	0.128364	0.127572	0.122449
73	AB847560_L. gracilis	0.213542	0.186722	0.18711	0.189189	0.18711	0.183333	0.182573	0.18711	0.191268	0.210938	0.185031	0.210938	0.185031	0.210938	0.184647	0.180873	0.180873	0.180873	0.180873	0.178357	0.178357	0.178357	0.180873	0.182952	0.180915	0.180915	0.180915	0.182952	0.182952	0.178794	0.18125	0.183333	0.18125	0.18125	0.180873	0.175299	0.173653	0.175299	0.177083	0.177083	0.177083	0.177083	0.179167	0.167015	0.178423	0.173278	0.170833	0.15528
74	OP548561_L. guinanensis	0.11509	0.104925	0.107759	0.107759	0.104925	0.102564	0.104701	0.0991379	0.104925	0.112532	0.102784	0.112532	0.102784	0.112532	0.102784	0.11349	0.11349	0.11349	0.11349	0.113169	0.111111	0.111111	0.111349	0.111349	0.110883	0.110883	0.110883	0.111349	0.111349	0.117773	0.113169	0.115226	0.113169	0.113169	0.113169	0.11499	0.113169	0.11499	0.123932	0.123932	0.123932	0.123932	0.126068	0.11087	0.116379	0.117391	0.116631	0.0769231
75	AB969286_L. hamidi	0.168394	0.152893	0.153209	0.153209	0.153209	0.143451	0.146998	0.15528	0.153209	0.170984	0.15528	0.170984	0.15528	0.170984	0.154959	0.15942	0.15942	0.15942	0.15942	0.156	0.156	0.156	0.15942	0.161491	0.158416	0.158416	0.158416	0.161491	0.161491	0.163561	0.165975	0.16805	0.165975	0.165975	0.165631	0.159046	0.159046	0.159046	0.168399	0.168399	0.168399	0.168399	0.170478	0.162839	0.163223	0.164927	0.15942	0.145791
76	AB530453_L. heteropus	0.173575	0.167756	0.165577	0.171739	0.167756	0.169565	0.169565	0.172113	0.167756	0.173575	0.167756	0.173575	0.167756	0.173575	0.167756	0.167756	0.167756	0.167756	0.167756	0.16318	0.16318	0.16318	0.167756	0.167756	0.166667	0.166667	0.166667	0.167756	0.167756	0.167756	0.168399	0.170478	0.168399	0.168399	0.168399	0.16805	0.168399	0.16805	0.165577	0.165577	0.165577	0.165577	0.167756	0.179039	0.185185	0.181223	0.183007	0.161987
77	KT824769_L. isos	0.131783	0.12115	0.126033	0.130165	0.121901	0.121649	0.128099	0.119835	0.119835	0.129199	0.119835	0.129199	0.119835	0.129199	0.119097	0.128099	0.128099	0.128099	0.128099	0.128713	0.126733	0.126733	0.126033	0.126033	0.125984	0.125984	0.125984	0.128099	0.126033	0.123967	0.125773	0.127835	0.125773	0.125773	0.127572	0.125737	0.124016	0.125737	0.127835	0.127835	0.127835	0.127835	0.129897	0.11875	0.125257	0.125	0.115942	0.116564
78	LC137805_L. itiokai	0.179558	0.154545	0.160183	0.169336	0.155606	0.158621	0.155606	0.160183	0.157895	0.18232	0.157895	0.18232	0.157895	0.18232	0.156818	0.16476	0.16476	0.16476	0.16476	0.16129	0.158986	0.158986	0.162471	0.162471	0.161364	0.161364	0.161364	0.16476	0.162471	0.155606	0.166667	0.169082	0.166667	0.166667	0.166265	0.159817	0.157895	0.159817	0.165517	0.165517	0.165517	0.165517	0.167816	0.182448	0.186364	0.177829	0.183066	0.155756
79	MT814017_L. jinshaensis	0.113402	0.0920245	0.0989691	0.0987654	0.0927835	0.0944559	0.0969072	0.0907216	0.101031	0.113402	0.0927835	0.113402	0.0927835	0.113402	0.0920245	0.101031	0.101031	0.101031	0.101031	0.101031	0.0989691	0.0989691	0.0989691	0.0989691	0.0981595	0.0981595	0.0981595	0.0989691	0.0989691	0.101031	0.111349	0.11349	0.111349	0.111349	0.111111	0.107724	0.105906	0.107724	0.104938	0.104938	0.104938	0.104938	0.106996	0.0954357	0.102459	0.103734	0.103093	0.0938776
80	OQ024778_L. jinyunensis	0.115979	0.0940695	0.0969072	0.0946502	0.0948454	0.0985626	0.0989691	0.0948454	0.103093	0.115979	0.0948454	0.115979	0.0948454	0.115979	0.0940695	0.103093	0.103093	0.103093	0.103093	0.102881	0.100823	0.100823	0.101031	0.101031	0.102041	0.102041	0.102041	0.101031	0.101031	0.107216	0.115385	0.117521	0.115385	0.115385	0.115139	0.111562	0.109756	0.111562	0.106996	0.106996	0.106996	0.106996	0.109053	0.107884	0.112705	0.105809	0.113402	0.0938776
81	LC056784_L. juliandringi	0.180055	0.15262	0.15367	0.16476	0.15367	0.158257	0.155963	0.158257	0.155963	0.180055	0.15367	0.180055	0.15367	0.180055	0.15262	0.16055	0.16055	0.16055	0.16055	0.154378	0.152074	0.152074	0.158257	0.158257	0.157175	0.157175	0.157175	0.16055	0.158257	0.15367	0.161836	0.164251	0.161836	0.161836	0.161446	0.155251	0.153318	0.155251	0.151724	0.151724	0.151724	0.151724	0.154023	0.17849	0.170843	0.169336	0.16055	0.156109
82	LC202002_L. kajangensis	0.159794	0.139918	0.140206	0.146091	0.140206	0.141684	0.150206	0.14433	0.140206	0.157216	0.138144	0.157216	0.138144	0.157216	0.13786	0.146392	0.146392	0.146392	0.146392	0.138614	0.138614	0.138614	0.146392	0.146392	0.143984	0.143984	0.143984	0.148454	0.146392	0.140206	0.147541	0.14959	0.147541	0.147541	0.147239	0.143137	0.141454	0.143137	0.133745	0.133745	0.133745	0.133745	0.135802	0.145228	0.146091	0.145228	0.14433	0.130879
83	KR018114_L. kalonensis	0.151671	0.130879	0.131687	0.131687	0.131687	0.132231	0.134021	0.133745	0.133745	0.1491	0.12963	0.1491	0.12963	0.1491	0.128834	0.13786	0.13786	0.13786	0.13786	0.133733	0.131737	0.131737	0.135802	0.13786	0.135827	0.135827	0.135827	0.13786	0.13786	0.133745	0.134855	0.136929	0.134855	0.134855	0.134576	0.130435	0.128713	0.130435	0.136364	0.136364	0.136364	0.136364	0.13843	0.141079	0.147239	0.143154	0.146392	0.144603
84	LC202003_L. kecil	0.18299	0.164609	0.16701	0.166667	0.164948	0.168724	0.169421	0.164948	0.164948	0.180412	0.162887	0.180412	0.162887	0.180412	0.162551	0.175258	0.175258	0.175258	0.175258	0.168651	0.168651	0.168651	0.175258	0.175258	0.17357	0.17357	0.17357	0.173196	0.175258	0.169072	0.179012	0.18107	0.179012	0.179012	0.178645	0.171598	0.171598	0.171598	0.158763	0.158763	0.158763	0.158763	0.160825	0.174274	0.174897	0.182573	0.175258	0.170082
85	KY022303_L. khasiorum	0.0979381	0.0882353	0.0882353	0.0970655	0.0882353	0.0968468	0.103837	0.0927602	0.0882353	0.0979381	0.0882353	0.0979381	0.0882353	0.0979381	0.0882353	0.10181	0.10181	0.10181	0.10181	0.101732	0.101732	0.101732	0.10181	0.10181	0.103672	0.103672	0.103672	0.104072	0.10181	0.104072	0.0993521	0.101512	0.0993521	0.0993521	0.0993521	0.101293	0.0993521	0.101293	0.108352	0.108352	0.108352	0.108352	0.110609	0.116173	0.11991	0.111617	0.115385	0.128668
86	LC741033_L. korifi	0.141753	0.116564	0.121649	0.121399	0.117526	0.123203	0.117526	0.115464	0.125773	0.139175	0.115464	0.139175	0.115464	0.139175	0.114519	0.127835	0.127835	0.127835	0.127835	0.125	0.125	0.125	0.127835	0.127835	0.127701	0.127701	0.127701	0.127835	0.127835	0.127835	0.136082	0.138144	0.136082	0.136082	0.135802	0.129845	0.128155	0.129845	0.125514	0.125514	0.125514	0.125514	0.127572	0.128631	0.135246	0.130705	0.123711	0.132924
87	LC201982_L. laui	0.0680101	0.0564516	0.0590631	0.0612245	0.0566802	0.0569106	0.0567951	0.0612245	0.0607287	0.0654912	0.0546559	0.0654912	0.0546559	0.0654912	0.0544355	0.0607287	0.0607287	0.0607287	0.0607287	0.0627451	0.0607843	0.0607843	0.0587045	0.0566802	0.0581395	0.0581395	0.0581395	0.0566802	0.0566802	0.062753	0.057377	0.0594262	0.057377	0.057377	0.0572597	0.0568627	0.0550098	0.0568627	0.0630081	0.0630081	0.0630081	0.0630081	0.0650407	0.0658436	0.0792683	0.063786	0.0736196	0.0942623
88	KR018118_L. macrops	0.138381	0.122153	0.127083	0.129167	0.122917	0.118998	0.120833	0.122917	0.122917	0.13577	0.120833	0.13577	0.120833	0.13577	0.120083	0.13125	0.13125	0.13125	0.13125	0.127273	0.125253	0.125253	0.129167	0.13125	0.131737	0.131737	0.131737	0.13125	0.13125	0.122917	0.132075	0.134172	0.132075	0.132075	0.131799	0.126	0.126	0.126	0.125261	0.125261	0.125261	0.125261	0.127349	0.136555	0.136646	0.140756	0.127349	0.119342
89	KR018119_L. maculosus	0.126289	0.110429	0.115464	0.115226	0.11134	0.11134	0.117526	0.113402	0.113402	0.123711	0.109278	0.123711	0.109278	0.123711	0.108384	0.115464	0.115464	0.115464	0.115464	0.116	0.114	0.114	0.113402	0.115464	0.112426	0.112426	0.112426	0.115464	0.115464	0.105155	0.111801	0.113872	0.111801	0.111801	0.11157	0.108481	0.106719	0.108481	0.107438	0.107438	0.107438	0.107438	0.109504	0.126556	0.128834	0.120332	0.129897	0.111789
90	MH055928_L. maoershanensis	0.0732323	0.0608519	0.0632653	0.0613497	0.0608519	0.0590631	0.0730223	0.0552147	0.0649087	0.0732323	0.0608519	0.0732323	0.0608519	0.0732323	0.0608519	0.0628803	0.0628803	0.0628803	0.0628803	0.0612245	0.0591837	0.0591837	0.0608519	0.0588235	0.0588235	0.0588235	0.0588235	0.0588235	0.0588235	0.0649087	0.0600858	0.0622318	0.0600858	0.0600858	0.0599572	0.0595483	0.0576132	0.0595483	0.0590631	0.0590631	0.0590631	0.0590631	0.0610998	0.0659794	0.0715746	0.0639175	0.057377	0.0841889
91	AB969289_L. marmoratus	0.154047	0.141372	0.145833	0.147917	0.141667	0.131799	0.14375	0.146998	0.139583	0.156658	0.14375	0.156658	0.14375	0.156658	0.143451	0.147917	0.147917	0.147917	0.147917	0.144869	0.144869	0.144869	0.147917	0.15	0.149402	0.149402	0.149402	0.15	0.15	0.15	0.154489	0.156576	0.154489	0.154489	0.154167	0.148	0.148	0.148	0.154812	0.154812	0.154812	0.154812	0.156904	0.152401	0.151767	0.14916	0.145833	0.134298
92	AB847559_L. maurus	0.164491	0.14553	0.145833	0.147917	0.145833	0.142259	0.14375	0.145833	0.147917	0.167102	0.147917	0.167102	0.147917	0.167102	0.147609	0.15	0.15	0.15	0.15	0.144869	0.144869	0.144869	0.15	0.152083	0.149402	0.149402	0.149402	0.152083	0.152083	0.147917	0.158664	0.160752	0.158664	0.158664	0.158333	0.152	0.152	0.152	0.15272	0.15272	0.15272	0.15272	0.154812	0.144958	0.149688	0.142857	0.137787	0.130165
93	LC201989_L. melanoleucus	0.151671	0.13347	0.133745	0.137577	0.133745	0.131687	0.137577	0.13786	0.135802	0.151671	0.133745	0.151671	0.133745	0.151671	0.13347	0.131687	0.131687	0.131687	0.131687	0.125	0.123016	0.123016	0.12963	0.12963	0.127953	0.127953	0.127953	0.12963	0.12963	0.127572	0.134021	0.136082	0.134021	0.134021	0.133745	0.130178	0.128458	0.130178	0.129897	0.129897	0.129897	0.129897	0.131959	0.15528	0.162218	0.142857	0.141975	0.128571
94	HM133600_L. melicus	0.153646	0.132231	0.137214	0.133056	0.133056	0.127083	0.126819	0.130977	0.135135	0.151042	0.130977	0.151042	0.130977	0.151042	0.130165	0.141372	0.141372	0.141372	0.141372	0.142857	0.140845	0.140845	0.139293	0.141372	0.143141	0.143141	0.143141	0.141372	0.141372	0.139293	0.144351	0.146444	0.144351	0.144351	0.14405	0.139442	0.137725	0.139442	0.13125	0.13125	0.13125	0.13125	0.133333	0.135699	0.134298	0.14405	0.135135	0.103093
95	JN848366_L. minimus	0.103093	0.0922131	0.093361	0.0914761	0.0927835	0.0847107	0.0925926	0.0831601	0.0989691	0.103093	0.0927835	0.103093	0.0927835	0.103093	0.0922131	0.0989691	0.0989691	0.0989691	0.0989691	0.0951417	0.0931174	0.0931174	0.0969072	0.0969072	0.0981964	0.0981964	0.0981964	0.0969072	0.0969072	0.0969072	0.0974576	0.0995763	0.0974576	0.0974576	0.0972516	0.0947581	0.0929293	0.0947581	0.0971074	0.0971074	0.0971074	0.0971074	0.0991736	0.0962343	0.10124	0.100418	0.1	0.0574949
96	LC056787_L. mjobergi	0.178295	0.156057	0.154959	0.162887	0.157025	0.156379	0.160825	0.161157	0.159091	0.175711	0.154959	0.175711	0.154959	0.175711	0.154004	0.154959	0.154959	0.154959	0.154959	0.161034	0.159046	0.159046	0.152893	0.152893	0.155819	0.155819	0.155819	0.152893	0.152893	0.154959	0.163223	0.161157	0.163223	0.163223	0.162887	0.159449	0.157791	0.159449	0.162887	0.162887	0.162887	0.162887	0.164948	0.170478	0.176591	0.16632	0.161157	0.15102
97	MH055853_L. nahangensis	0.103093	0.0907216	0.0909091	0.088843	0.0907216	0.0843621	0.0925926	0.0909091	0.0907216	0.100515	0.0886598	0.100515	0.0886598	0.100515	0.0886598	0.0969072	0.0969072	0.0969072	0.0969072	0.0969072	0.0948454	0.0948454	0.0948454	0.0948454	0.0948454	0.0948454	0.0948454	0.0948454	0.0948454	0.0989691	0.104925	0.107066	0.104925	0.104925	0.104701	0.100616	0.100616	0.100616	0.0967078	0.0967078	0.0967078	0.0967078	0.0987654	0.104167	0.105372	0.0979167	0.10559	0.057377
98	MK965390_L. namdongensis	0.109974	0.0914634	0.0907216	0.0909091	0.0922131	0.0940695	0.0981595	0.088843	0.0963115	0.109974	0.0922131	0.109974	0.0922131	0.109974	0.0914634	0.0922131	0.0922131	0.0922131	0.0922131	0.0885827	0.0866142	0.0866142	0.0901639	0.0901639	0.0896686	0.0896686	0.0896686	0.0901639	0.0901639	0.0901639	0.0965092	0.0985626	0.0965092	0.0965092	0.0963115	0.0926641	0.0909091	0.0926641	0.0981595	0.0981595	0.0981595	0.0981595	0.100204	0.0916667	0.0944559	0.0916667	0.0910973	0.0942623
99	MT644612_L. neangi	0.149746	0.129293	0.129098	0.125257	0.130346	0.126789	0.132383	0.12731	0.13442	0.147208	0.12831	0.147208	0.12831	0.147208	0.127273	0.136456	0.136456	0.136456	0.136456	0.133858	0.13189	0.13189	0.13442	0.13442	0.135659	0.135659	0.135659	0.13442	0.13442	0.136456	0.140206	0.142268	0.140206	0.140206	0.139918	0.135294	0.133595	0.135294	0.128834	0.128834	0.128834	0.128834	0.130879	0.134576	0.136735	0.128364	0.131687	0.105263
100	MT302618_L. niveimontis	0.117347	0.0961145	0.0967078	0.0969072	0.0961145	0.0983607	0.104508	0.0886598	0.104294	0.114796	0.0940695	0.114796	0.0940695	0.114796	0.0940695	0.110429	0.110429	0.110429	0.110429	0.104723	0.102669	0.102669	0.108384	0.108384	0.108384	0.108384	0.108384	0.108384	0.108384	0.110429	0.110151	0.112311	0.110151	0.110151	0.109914	0.107438	0.10559	0.107438	0.110656	0.110656	0.110656	0.110656	0.112705	0.10395	0.107216	0.108108	0.10124	0.101031
101	DQ283381_L. nyx	0.0899743	0.0797546	0.0843621	0.0843621	0.0781893	0.0721649	0.0780287	0.0761317	0.0823045	0.0874036	0.0761317	0.0874036	0.0761317	0.0874036	0.0777096	0.0884774	0.0884774	0.0884774	0.0884774	0.0853175	0.0833333	0.0833333	0.0864198	0.0864198	0.0882353	0.0882353	0.0882353	0.0864198	0.0864198	0.0925926	0.0927835	0.0948454	0.0927835	0.0927835	0.0925926	0.0923379	0.0905512	0.0923379	0.0927835	0.0927835	0.0927835	0.0927835	0.0948454	0.093361	0.106339	0.0975104	0.0989691	0.0608519
102	MT957023_L. oshanensis	0.102564	0.0875764	0.090535	0.0907216	0.0882957	0.090535	0.090535	0.0865979	0.0944559	0.102564	0.0882957	0.102564	0.0882957	0.102564	0.0875764	0.0985626	0.0985626	0.0985626	0.0985626	0.0970297	0.0950495	0.0950495	0.0965092	0.0965092	0.0996094	0.0996094	0.0996094	0.0965092	0.0965092	0.0985626	0.103306	0.105372	0.103306	0.103306	0.103093	0.0990291	0.0972763	0.0990291	0.100823	0.100823	0.100823	0.100823	0.102881	0.101871	0.102459	0.101871	0.0991736	0.0963115
103	KR018112_L. pallidus	0.138381	0.120083	0.119247	0.123431	0.120833	0.118503	0.118503	0.121339	0.122917	0.13577	0.11875	0.13577	0.11875	0.13577	0.118012	0.13125	0.13125	0.13125	0.13125	0.130522	0.128514	0.128514	0.129167	0.13125	0.131474	0.131474	0.131474	0.13125	0.13125	0.122917	0.129436	0.131524	0.129436	0.129436	0.129167	0.125249	0.123506	0.125249	0.12474	0.12474	0.12474	0.12474	0.126819	0.128692	0.133056	0.130802	0.125786	0.128364
104	LC056790_L. parva	0.178295	0.167364	0.172632	0.177215	0.167364	0.165618	0.158996	0.168776	0.169456	0.178295	0.167364	0.178295	0.167364	0.178295	0.167364	0.17364	0.17364	0.17364	0.17364	0.171717	0.169697	0.169697	0.171548	0.171548	0.172691	0.172691	0.172691	0.171548	0.171548	0.169456	0.165966	0.168067	0.165966	0.165966	0.165618	0.170385	0.168699	0.170385	0.165618	0.165618	0.165618	0.165618	0.167715	0.187764	0.185654	0.183544	0.169133	0.165966
105	AY236797_L. pelodytoides	0.105398	0.0899796	0.0969072	0.0969072	0.090535	0.0882957	0.0903491	0.0886598	0.090535	0.102828	0.0884774	0.102828	0.0884774	0.102828	0.0879346	0.0987654	0.0987654	0.0987654	0.0987654	0.100791	0.0988142	0.0988142	0.0967078	0.0967078	0.0980392	0.0980392	0.0980392	0.0967078	0.0967078	0.102881	0.108607	0.110656	0.108607	0.108607	0.108384	0.105469	0.103718	0.105469	0.10883	0.10883	0.10883	0.10883	0.110883	0.10395	0.108607	0.106029	0.105372	0.0711382
106	KY459998_L. petrops	0.112245	0.0894309	0.0925926	0.0907216	0.0899796	0.0881148	0.0920245	0.0865979	0.0940695	0.112245	0.0899796	0.112245	0.0899796	0.112245	0.0894309	0.0981595	0.0981595	0.0981595	0.0981595	0.0927022	0.0907298	0.0907298	0.0961145	0.0961145	0.0955166	0.0955166	0.0955166	0.0961145	0.0961145	0.0981595	0.0971074	0.0991736	0.0971074	0.0971074	0.0969072	0.0944882	0.0927022	0.0944882	0.0963115	0.0963115	0.0963115	0.0963115	0.0983607	0.101871	0.104508	0.0977131	0.0929752	0.0983607
107	OR405872_L. phiadenensis	0.122449	0.103448	0.104723	0.104938	0.104294	0.0965092	0.106339	0.100823	0.108384	0.122449	0.104294	0.122449	0.104294	0.122449	0.103448	0.108384	0.108384	0.108384	0.108384	0.10099	0.0990099	0.0990099	0.106339	0.106339	0.105263	0.105263	0.105263	0.106339	0.106339	0.108384	0.101449	0.10352	0.101449	0.101449	0.10124	0.0972763	0.0955166	0.0972763	0.106776	0.106776	0.106776	0.106776	0.10883	0.10559	0.114519	0.10559	0.107216	0.0672098
108	OR405871_L. phiaoacensis	0.0488432	0.0407332	0.0475207	0.0475207	0.0411523	0.0431211	0.0472279	0.0413223	0.0432099	0.0462725	0.0390947	0.0462725	0.0390947	0.0462725	0.0386965	0.0493827	0.0493827	0.0493827	0.0493827	0.0514851	0.049505	0.049505	0.0473251	0.0493827	0.0469667	0.0469667	0.0469667	0.0493827	0.0493827	0.0514403	0.0513347	0.0533881	0.0513347	0.0513347	0.0512295	0.0501931	0.0483559	0.0501931	0.0574949	0.0574949	0.0574949	0.0574949	0.0595483	0.0645833	0.0696721	0.0625	0.0641822	0.0721649
109	KJ831295_L. picta	0.173575	0.15914	0.163441	0.163441	0.15914	0.155172	0.160944	0.16129	0.16129	0.176166	0.16129	0.176166	0.16129	0.176166	0.16129	0.167742	0.167742	0.167742	0.167742	0.15942	0.15942	0.15942	0.167742	0.169892	0.166667	0.166667	0.166667	0.169892	0.169892	0.169892	0.163561	0.165631	0.163561	0.163561	0.163223	0.162887	0.162887	0.162887	0.172414	0.172414	0.172414	0.172414	0.174569	0.171367	0.174194	0.175705	0.169892	0.149573
110	OR194551_L. wumingensis	0.125964	0.112245	0.115464	0.117526	0.111111	0.110883	0.104723	0.109278	0.106996	0.125964	0.111111	0.125964	0.111111	0.125964	0.112245	0.113169	0.113169	0.113169	0.113169	0.106931	0.10495	0.10495	0.111111	0.111111	0.111765	0.111765	0.111765	0.111111	0.111111	0.109053	0.11499	0.117043	0.11499	0.11499	0.114754	0.111969	0.110251	0.111969	0.110883	0.110883	0.110883	0.110883	0.112936	0.12474	0.125	0.110187	0.117769	0.0914634
111	JN848391_L. pluvialis	0.0974359	0.0824742	0.0893971	0.0875	0.0829876	0.0852391	0.0850622	0.0791667	0.0829876	0.0974359	0.0829876	0.0974359	0.0829876	0.0974359	0.0824742	0.0871369	0.0871369	0.0871369	0.0871369	0.08125	0.0791667	0.0791667	0.0850622	0.0850622	0.0845361	0.0845361	0.0845361	0.0850622	0.0850622	0.0871369	0.080786	0.0829694	0.080786	0.080786	0.08061	0.0788382	0.0769231	0.0788382	0.0810811	0.0810811	0.0810811	0.0810811	0.0831601	0.0880503	0.0952381	0.0922432	0.0960334	0.0534979
112	KY849586_L. puhoatensis	0.107417	0.0855397	0.0865979	0.0865979	0.0860656	0.0797546	0.0899796	0.0865979	0.0901639	0.107417	0.0860656	0.107417	0.0860656	0.107417	0.0855397	0.0922131	0.0922131	0.0922131	0.0922131	0.0925197	0.0905512	0.0905512	0.0901639	0.0901639	0.0917969	0.0917969	0.0917969	0.0901639	0.0901639	0.0922131	0.102459	0.104508	0.102459	0.102459	0.102249	0.0996094	0.0978474	0.0996094	0.0899796	0.0899796	0.0899796	0.0899796	0.0920245	0.0997921	0.0983607	0.0977131	0.0909091	0.0963115
113	MG520354_L. purpurus	0.0958549	0.0781893	0.0848861	0.0869565	0.0786749	0.0829876	0.0850622	0.0828157	0.0828157	0.0958549	0.0786749	0.0958549	0.0786749	0.0958549	0.0781893	0.0869565	0.0869565	0.0869565	0.0869565	0.0818363	0.0798403	0.0798403	0.0848861	0.0848861	0.0887574	0.0887574	0.0887574	0.0848861	0.0848861	0.0848861	0.093361	0.0954357	0.093361	0.093361	0.0931677	0.0909091	0.0891089	0.0909091	0.0850622	0.0850622	0.0850622	0.0850622	0.0871369	0.0981211	0.0987654	0.0981211	0.0910973	0.090535
114	MK414530_L. purpuraventra	0.108247	0.0881148	0.0948454	0.0946502	0.0886598	0.0944559	0.0907216	0.0865979	0.0969072	0.108247	0.0886598	0.108247	0.0886598	0.108247	0.0881148	0.0989691	0.0989691	0.0989691	0.0989691	0.10297	0.10099	0.10099	0.0969072	0.0969072	0.100196	0.100196	0.100196	0.0969072	0.0969072	0.0989691	0.112705	0.114754	0.112705	0.112705	0.112474	0.109375	0.107632	0.109375	0.100823	0.100823	0.100823	0.100823	0.102881	0.093361	0.0983607	0.0995851	0.0927835	0.0816327
115	KP017575_L. pyrrhops	0.157216	0.14382	0.14447	0.14447	0.14382	0.139955	0.139326	0.142212	0.14382	0.154639	0.141573	0.154639	0.141573	0.154639	0.141573	0.14382	0.14382	0.14382	0.14382	0.141304	0.141304	0.141304	0.14382	0.14382	0.144397	0.144397	0.144397	0.14382	0.14382	0.137079	0.135076	0.137255	0.135076	0.135076	0.135076	0.134783	0.135076	0.134783	0.142212	0.142212	0.142212	0.142212	0.14447	0.14123	0.148984	0.150342	0.140271	0.136771
116	MG682549_L. rowleyae	0.155172	0.131455	0.137116	0.13948	0.132388	0.125	0.130024	0.134752	0.134752	0.152299	0.130024	0.152299	0.130024	0.152299	0.129108	0.13948	0.13948	0.13948	0.13948	0.13948	0.137116	0.137116	0.137116	0.13948	0.138498	0.138498	0.138498	0.13948	0.13948	0.137116	0.136476	0.138958	0.136476	0.136476	0.136139	0.131148	0.129108	0.131148	0.129717	0.129717	0.129717	0.129717	0.132075	0.136038	0.138498	0.138425	0.134752	0.114486
117	AB847551_L. sabahmontanus	0.174026	0.153209	0.153527	0.157676	0.153527	0.147609	0.15528	0.157676	0.153527	0.176623	0.155602	0.176623	0.155602	0.176623	0.15528	0.161826	0.161826	0.161826	0.161826	0.152	0.15	0.15	0.159751	0.161826	0.15873	0.15873	0.15873	0.161826	0.161826	0.161826	0.161826	0.1639	0.161826	0.161826	0.161491	0.15507	0.15507	0.15507	0.162162	0.162162	0.162162	0.162162	0.164241	0.161088	0.165631	0.16318	0.157676	0.148148
118	MK095460_L. shangsiensis	0.114504	0.0993915	0.102459	0.100616	0.1	0.0922131	0.1	0.0965092	0.102041	0.114504	0.1	0.114504	0.1	0.114504	0.0993915	0.108163	0.108163	0.108163	0.108163	0.0986193	0.0966469	0.0966469	0.106122	0.106122	0.103113	0.103113	0.103113	0.106122	0.106122	0.108163	0.103093	0.105155	0.103093	0.103093	0.102881	0.100196	0.0984252	0.100196	0.108607	0.108607	0.108607	0.108607	0.110656	0.111801	0.118367	0.109731	0.113169	0.0711382
119	MH055926_L. shimentaina	0.0353535	0.0324544	0.0387755	0.0429448	0.0324544	0.0406504	0.0446247	0.0368098	0.0365112	0.0353535	0.0324544	0.0353535	0.0324544	0.0353535	0.0324544	0.0385396	0.0385396	0.0385396	0.0385396	0.0305499	0.0285132	0.0285132	0.0365112	0.0385396	0.0385396	0.0385396	0.0385396	0.040568	0.0385396	0.040568	0.0385439	0.0406852	0.0385439	0.0385439	0.0384615	0.0389344	0.036961	0.0389344	0.0386179	0.0386179	0.0386179	0.0386179	0.0406504	0.0701031	0.0736196	0.0536082	0.0614754	0.0967078
120	MZ326695_L. shiwandashanensis	0.120823	0.106339	0.113402	0.113402	0.106996	0.10883	0.112936	0.109278	0.109053	0.120823	0.106996	0.120823	0.106996	0.120823	0.106339	0.115226	0.115226	0.115226	0.115226	0.112648	0.110672	0.110672	0.113169	0.113169	0.113725	0.113725	0.113725	0.113169	0.113169	0.119342	0.114754	0.116803	0.114754	0.114754	0.114519	0.111328	0.109589	0.111328	0.104723	0.104723	0.104723	0.104723	0.106776	0.118503	0.120902	0.114345	0.109504	0.077551
121	LC741036_L. sinorensis	0.125964	0.10883	0.10766	0.103734	0.109053	0.109278	0.113402	0.107884	0.115226	0.123393	0.106996	0.123393	0.106996	0.123393	0.106776	0.119342	0.119342	0.119342	0.119342	0.11332	0.111332	0.111332	0.117284	0.117284	0.120316	0.120316	0.120316	0.117284	0.117284	0.117284	0.114583	0.116667	0.114583	0.114583	0.114345	0.111554	0.10978	0.111554	0.117526	0.117526	0.117526	0.117526	0.119588	0.10251	0.118012	0.104603	0.112266	0.10766
122	LC202011_L. sola	0.195373	0.174538	0.174897	0.180698	0.174897	0.174897	0.180698	0.179012	0.174897	0.195373	0.174897	0.195373	0.174897	0.195373	0.174538	0.176955	0.176955	0.176955	0.176955	0.170635	0.170635	0.170635	0.176955	0.176955	0.173228	0.173228	0.173228	0.179012	0.176955	0.170782	0.175258	0.17732	0.175258	0.175258	0.174897	0.167653	0.167984	0.167653	0.16701	0.16701	0.16701	0.16701	0.169072	0.188406	0.184805	0.192547	0.1893	0.171079
123	MK829649_L. suiyangensis	0.130102	0.110429	0.111111	0.107216	0.110429	0.114754	0.112705	0.103093	0.114519	0.130102	0.110429	0.130102	0.110429	0.130102	0.110429	0.118609	0.118609	0.118609	0.118609	0.112426	0.110454	0.110454	0.116564	0.116564	0.119608	0.119608	0.119608	0.116564	0.116564	0.118609	0.123967	0.126033	0.123967	0.123967	0.123711	0.120792	0.119048	0.120792	0.114754	0.114754	0.114754	0.114754	0.116803	0.106029	0.115464	0.116424	0.109504	0.102881
124	MH055858_L. sungi	0.109974	0.0963115	0.0987654	0.0969072	0.0963115	0.090535	0.10041	0.0927835	0.10041	0.109974	0.0963115	0.109974	0.0963115	0.109974	0.0963115	0.104508	0.104508	0.104508	0.104508	0.0989691	0.0969072	0.0969072	0.102459	0.102459	0.102459	0.102459	0.102459	0.102459	0.102459	0.106557	0.0995671	0.101732	0.0995671	0.0995671	0.0993521	0.0973085	0.0954357	0.0973085	0.100823	0.100823	0.100823	0.100823	0.102881	0.103734	0.109278	0.109959	0.105372	0.0778689
125	KR018121_L. tadungensis	0.141388	0.124744	0.129897	0.131959	0.125514	0.123967	0.127835	0.127835	0.119342	0.138817	0.123457	0.138817	0.123457	0.138817	0.122699	0.133745	0.133745	0.133745	0.133745	0.123752	0.121756	0.121756	0.131687	0.133745	0.129921	0.129921	0.129921	0.133745	0.133745	0.12963	0.12474	0.126819	0.12474	0.12474	0.124481	0.120792	0.119048	0.120792	0.130165	0.130165	0.130165	0.130165	0.132231	0.133056	0.137295	0.141372	0.134298	0.128571
126	KU589209_L. tengchongensis	0.112245	0.0914634	0.0946502	0.0969072	0.0920245	0.0862423	0.0922131	0.0865979	0.100204	0.112245	0.0920245	0.112245	0.0920245	0.112245	0.0914634	0.108384	0.108384	0.108384	0.108384	0.0968379	0.0948617	0.0948617	0.106339	0.106339	0.105263	0.105263	0.105263	0.106339	0.106339	0.108384	0.0993789	0.101449	0.0993789	0.0993789	0.0991736	0.0966469	0.0948617	0.0966469	0.0965092	0.0965092	0.0965092	0.0965092	0.0985626	0.0956341	0.106557	0.101871	0.0971074	0.0942623
127	MH055957_L. tuberosa	0.131443	0.119588	0.119588	0.125514	0.119588	0.119342	0.126033	0.121649	0.121649	0.128866	0.117526	0.128866	0.117526	0.128866	0.117526	0.129897	0.129897	0.129897	0.129897	0.126033	0.123967	0.123967	0.127835	0.127835	0.127835	0.127835	0.127835	0.127835	0.127835	0.125773	0.133333	0.135484	0.133333	0.133333	0.133047	0.127835	0.127835	0.127835	0.131959	0.131959	0.131959	0.131959	0.134021	0.130705	0.129897	0.126556	0.127572	0.112936
128	MH055831_L. ventripunctata	0.115385	0.100616	0.105155	0.104938	0.100616	0.0983607	0.102459	0.0969072	0.100616	0.115385	0.100616	0.115385	0.100616	0.115385	0.100616	0.110883	0.110883	0.110883	0.110883	0.106996	0.104938	0.104938	0.10883	0.10883	0.10883	0.10883	0.10883	0.10883	0.10883	0.11499	0.10515	0.107296	0.10515	0.10515	0.104925	0.104723	0.102881	0.104723	0.112936	0.112936	0.112936	0.112936	0.11499	0.109731	0.115464	0.115942	0.109278	0.077551
129	MH605577_L. wuhuangmontis	0.101036	0.0884774	0.0910973	0.0890269	0.0890269	0.0852391	0.0910973	0.0890269	0.0890269	0.101036	0.0890269	0.101036	0.0890269	0.101036	0.0884774	0.0952381	0.0952381	0.0952381	0.0952381	0.0935551	0.0914761	0.0914761	0.0931677	0.0931677	0.0944559	0.0944559	0.0944559	0.0931677	0.0931677	0.0993789	0.0976139	0.0997831	0.0976139	0.0976139	0.0974026	0.0948454	0.0929752	0.0948454	0.0831601	0.0831601	0.0831601	0.0831601	0.0852391	0.109959	0.109053	0.103734	0.10559	0.0715746
130	MT530316_L. wulingensis	0.1	0.0821355	0.0785124	0.0786749	0.0821355	0.0823045	0.090535	0.0786749	0.0903491	0.1	0.0821355	0.1	0.0821355	0.1	0.0821355	0.0924025	0.0924025	0.0924025	0.0924025	0.0881764	0.0861723	0.0861723	0.0903491	0.0903491	0.0976096	0.0976096	0.0976096	0.0903491	0.0903491	0.0944559	0.0966387	0.0987395	0.0966387	0.0966387	0.0964361	0.0945674	0.0927419	0.0945674	0.0884774	0.0884774	0.0884774	0.0884774	0.090535	0.085595	0.0952381	0.0814196	0.0892116	0.0910973
131	MT957002_L. yeae	0.110825	0.0920245	0.0969072	0.0946502	0.0927835	0.0924025	0.0948454	0.0907216	0.101031	0.110825	0.0927835	0.110825	0.0927835	0.110825	0.0920245	0.0989691	0.0989691	0.0989691	0.0989691	0.10297	0.10099	0.10099	0.0969072	0.0969072	0.1	0.1	0.1	0.0969072	0.0969072	0.0989691	0.108607	0.110656	0.108607	0.108607	0.108384	0.104046	0.102317	0.104046	0.104938	0.104938	0.104938	0.104938	0.106996	0.0912863	0.0983607	0.10166	0.103093	0.0918367
132	MG520351_L. yingjiangensis	0.0831169	0.0701031	0.0705394	0.0726141	0.0705394	0.0666667	0.0746888	0.0726141	0.0767635	0.0831169	0.0705394	0.0831169	0.0705394	0.0831169	0.0701031	0.0850622	0.0850622	0.0850622	0.0850622	0.0861723	0.0861723	0.0861723	0.0850622	0.0871369	0.0928854	0.0928854	0.0928854	0.0871369	0.0871369	0.0871369	0.0875	0.0895833	0.0875	0.0875	0.0873181	0.0853175	0.083499	0.0853175	0.08125	0.08125	0.08125	0.08125	0.0833333	0.0793319	0.0804124	0.0793319	0.0726141	0.0989691
133	OL800364_L. yunyangensis	0.105128	0.0855397	0.088843	0.0869565	0.0862423	0.090535	0.0864198	0.0807453	0.0944559	0.105128	0.0862423	0.105128	0.0862423	0.105128	0.0855397	0.100616	0.100616	0.100616	0.100616	0.0970297	0.0950495	0.0950495	0.0985626	0.100616	0.103516	0.103516	0.103516	0.100616	0.100616	0.104723	0.103734	0.105809	0.103734	0.103734	0.10352	0.0994152	0.0976562	0.0994152	0.0987654	0.0987654	0.0987654	0.0987654	0.100823	0.0981211	0.102881	0.100209	0.0869565	0.0925926
134	JX069979_L. zhangyapingi	0.109974	0.0977597	0.104723	0.104938	0.0983607	0.104723	0.102459	0.0987654	0.0963115	0.109974	0.0983607	0.109974	0.0983607	0.109974	0.0977597	0.104508	0.104508	0.104508	0.104508	0.0988142	0.0968379	0.0968379	0.102459	0.102459	0.101562	0.101562	0.101562	0.102459	0.102459	0.102459	0.103093	0.101031	0.103093	0.103093	0.102881	0.100196	0.0984252	0.100196	0.112936	0.112936	0.112936	0.112936	0.11499	0.111801	0.122699	0.115942	0.115464	0.10387
135	KY476333_Xenophrys_major	0.24173	0.216738	0.211663	0.220779	0.216738	0.217672	0.22103	0.214286	0.216738	0.24173	0.216738	0.24173	0.216738	0.24173	0.216738	0.227468	0.227468	0.227468	0.227468	0.215321	0.215321	0.215321	0.227468	0.227468	0.225873	0.225873	0.225873	0.227468	0.227468	0.229614	0.220833	0.222917	0.220833	0.220833	0.220833	0.222453	0.220833	0.222453	0.221983	0.221983	0.221983	0.221983	0.224138	0.233624	0.233766	0.233624	0.227766	0.211663
136	KR018126_Leptobrachium_chapaense	0.235294	0.199593	0.191753	0.192149	0.19877	0.195473	0.20082	0.196281	0.196721	0.232737	0.196721	0.232737	0.196721	0.232737	0.197556	0.20082	0.20082	0.20082	0.20082	0.194059	0.194059	0.194059	0.20082	0.20082	0.203125	0.203125	0.203125	0.20082	0.20082	0.194672	0.197095	0.19917	0.197095	0.197095	0.196687	0.1917	0.190099	0.1917	0.193416	0.193416	0.193416	0.193416	0.195473	0.2	0.203285	0.195833	0.200828	0.186094
[truncated: 87 more columns]

## Sheet: Table S4
Table S4 Dominant frequency of advertisement calls of species available in the genus Leptobrachella.
ID	Species	Dominant frequency	Temperture	References	References
1	L. dayaoshanensis sp. nov.	4.2–6.8 kHz	21.0 °C	This study	Chen WC, Liao X, Zhou SC, Mo YM (2019) A new species of Leptobrachella (Anura: Megophryidae) from southern Guangxi, China. Zootaxa 4563: 67–82. https://doi.org/10.11646/zootaxa.4563.1.3
2	L. aerea	6.2–6.4 kHz	22.4 °C	Rowley et al. 2010b	Chen WC, Yu GD, Cheng ZY, Meng T, Wei H, Zhou GY, Lu YW (2021a) A new species of Leptobrachella (Anura: Megophryidae) from central Guangxi, China. Zoological Research 42(6): 783–788. https://doi.org/10.24272/j.issn.2095-8137.2021.179
3	L. applebyi	3.9–4.3 kHz	21.5 °C	Rowley et al. 2009	Chen WC, Peng WX, Pan WH, Liao NY, Liu YJ, Huang Y (2021b) A new species of Leptobrachella Smith 1925 (Anura: Megophryidae) from southern Guangxi, China. Zootaxa 5020: 581–596. https://doi.org/10.11646/zootaxa.5020.3.8
4	L. ardens	3.1–3.4 kHz	23.6 °C	Rowley et al. 2016	Cheng YL, Shi S, Li J, Liu J, Li SZ, Wang B (2021) A new species of the Asian leaf litter toad genus Leptobrachella Smith, 1925 (Anura, Megophryidae) from northwest Guizhou Province, China. ZooKeys 1021: 81–107. https://doi.org/10.3897/zookeys.1021.60729
5	L. bidoupensis	1.9–2.3 kHz	19.9 °C	Rowley et al. 2011	Ding GH, Chen ZQ, Tang Y, Lin ZH (2019) The advertisement call of Leptobrachella liui Fei and Ye, 1990 (Anura: Megophryidae). Zootaxa, 4576(3), 588–590. https://doi.org/10.11646/zootaxa.4576.3.11
6	L. botsfordi	2.6–3.2 kHz	14 °C	Rowley et al. 2013	Li SZ, Liu J, Wei G, Wang B (2020) A new species of the Asian leaf litter toad genus Leptobrachella (Amphibia, Anura, Megophryidae) from southwest China. ZooKeys 943: 91–118. https://doi.org/10.3897/zookeys.943.51572
7	L. chishuiensis	6.1–6.3 kHz	20 °C	Li et al. 2020	Matsui M (1997) Call characteristics of Malaysian Leptolalax with a description of two new species (Anura: Pelobatidae). Copeia 1997: 158–165. https://doi.org/10.2307/1447851
8	L. crocea	2.6–3.0 kHz	21.6–25.1 °C	Rowley et al. 2010a	Matsui M (2006) Three new species of Leptolalax from Thailand (Amphibia, Anura, Megophryidae). Zoological Science 23 (9): 821–830. https://doi.org/10.2108/zsj.23.821
9	L. damingshanensis	4.6–5.2 kHz	23 °C	Chen et al. 2021a	Matsui M, Zainudin R, Nishikawa K (2014a) A new species of Leptolalax from Sarawak, Western Borneo (Anura: Megophryidae). Zoological Science 31(11): 773–779. https://doi.org/10.2108/zs140137
10	L. fuliginosa	2.3–2.4 kHz	19.3–19.6 °C	Matsui et al. 2006	Matsui M, Nishikawa K, Yambun P (2014b) A new Leptolalax from the mountains of Sabah, Borneo (Amphibia, Anura, Megophryidae). Zootaxa 3753(3): 440–452. https://doi.org/10.11646/zootaxa.3753.5.3
11	L. firthi	5.4–6.6 kHz	18.3–21.2º C	Rowley et al. 2012	Nguyen LT, Poyarkov Jr NA, Le DT, Vo BD, Ninh HT, Duong TV, Murphy RW, Sang NV (2018) A new species of Leptolalax (Anura: Megophryidae) from Son Tra Peninsula, central Vietnam. Zootaxa 4388: 1–21. https://doi.org/10.11646/zootaxa.4388.1.1
12	L. heteropus	2.8 kHz	21 °C	Matsui et al. 1997	Poyarkov NJ, Rowley JJ, Gogoleva SI, Vassilieva AB, Galoyan EA, Orlov NL (2015) A new species of Leptolalax (Anura: Megophryidae) from the western Langbian Plateau, southern Vietnam. Zootaxa 3931(2): 221–252. https://doi.org/10.11646/zootaxa.3931.2.3
13	L. isos	5.9–6.2 kHz	22.4–22.8 °C	Rowley et al. 2015	Rowley JJ, Hoang DH, Le TTD, Dau QV, Cao TT (2010a) A new species of Leptolalax (Anura: Megophryidae) from Vietnam and further information on Leptolalax tuberosus. Zootaxa 2660: 33–45.
14	L. jinshaensis	4.5–4.6 kHz	20 °C	Cheng et al. 2021	Rowley JJ, Stuart BL, Neang T, Emmett DA (2010b) A new species of Leptolalax (Anura: Megophryidae) from northeastern Cambodia. Zootaxa 2567: 57–68. https://doi.org/10.11646/zootaxa.2567.1.3
15	L. kalonensis	2.8 kHz	26.4 °C	Rowley et al. 2016	Rowley JJ, Stuart BL, Richards SJ, Phimmachak S, Sivongxay N (2010c) A new species of Leptolalax (Anura: Megophryidae) from Laos. Zootaxa 2681: 35–46. https://doi.org/10.11646/zootaxa.2681.1.3
16	L. liui	4.8–5.5 kHz	17.5 °C	Ding et al. 2019	Rowley JJ, Le DTT, Tran DTA, Hoang DH (2011) A new species of Leptobrachella (Anura: Megophryidae) from southern Vietnam. Zootaxa 2796: 15–28. https://doi.org/10.11646/zootaxa.2796.1.2
17	L. maculosa	2.7–2.8 kHz	23.3–24.1 °C	Rowley et al. 2016	Rowley JJ, Hoang HD, Dau VQ, Le TTD, Cao TT (2012) A new species of Leptolalax (Anura: Megophryidae) from central Vietnam. Zootaxa 3321: 56–68. https://doi.org/10.11646/zootaxa.3321.1.4
18	L. maura	5.2 kHz	unkown	Sukumaran et al. 2010	Rowley JJ, Dau VQ, Nguyen TT (2013) A new species of Leptolalax (Anura: Megophryidae) from the highest mountain in Indochina. Zootaxa 3737(4): 415–428. https://doi.org/10.11646/zootaxa.3737.4.5
19	L. marmorata	6.0–6.2 kHz	22.8 °C	Matsui et al. 2014b	Rowley JJ, Stuart BL, Neang T, Hoang HD, Dau VQ, Nguyen TT, Emmett DA (2015) A new species of Leptolalax (Anura: Megophryidae) from Vietnam and Cambodia. Zootaxa 4039: 401–417. https://doi.org/10.11646/zootaxa.4039.3.1
20	L. melanoleuca	3.1–3.3 kHz	23.9 °C	Matsui et al. 2006	Rowley JJL, Tran DTA, Le DTT, Dau VQ, Peloso PLV, Nguyen TQ, Hoang HD, Nguyen TT, Ziegler T (2016) Five new, microendemic Asian Leaf-litter Frogs (Leptolalax) from the southern Annamite mountains, Vietnam. Zootaxa 4085: 63–102. https://doi.org/10.11646/zootaxa.4085.1.3
21	L. melica	2.9–3.8 kHz	26.1 °C	Rowley et al. 2010c	Rowley JJ, Dau VQ, Hoang HD, Le DTT, Cutajar TP, Nguyen TT (2017a) A new species of Leptolalax (Anura: Megophryidae) from northern Vietnam. Zootaxa 4243: 544–564. https://doi.org/10.11646/zootaxa.4243.3.7
22	L. oshanensis	4.0-4.5 kHz	19–22 °C	Shi et al. 2021	Rowley JJ, Dau VQ, Cao TT (2017b) A new species of Leptolalax (Anura: Megophryidae) from Vietnam. Zootaxa 4273(1): 61–79. https://doi.org/10.11646/zootaxa.4273.1.5
23	L. pallida	2.4–2.7 kHz	18.9 °C	Rowley et al. 2016	Shi SC, Hou YM, Song ZB, Jiang JP, Wang B. (2021) A New Leaf Litter Toad of Leptobrachella Smith, 1925 (Anura, Megophryidae) from Sichuan Province, China with Supplementary Description of L. oshanensis. Asian Herpetological Research 12(2): 143–166. https://doi.org/10.16373/j.cnki.ahr.200118
24	L. pelodytoides	6.4–6.6 kHz	22.7 °C	Cheng et al. 2021	Sukumaran J, Das I, Haas A. (2010) Descriptions of the advertisement calls of some Bornean frogs. Russian Journal of Herpetology 17: 189–194.
25	L. petrops	5.6–6.4 kHz	24.5–25.3 °C	Rowley et al. 2017b	Yang JH, Zeng ZC, Wang YY (2018) Description of two new sympatric species of the genus Leptolalax (Anura: Megophryidae) from western Yunnan of China. PeerJ 6(e4586): 1–32. https://doi.org/10.7717/peerj.4586
26	L. puhoatensis	4.9–5.6 kHz	22.3–25.8 °C	Rowley et al. 2017a
27	L. purpurus	4.3–4.5 kHz	15 °C	Yang et al. 2018
28	L. pyrrhops	1.9–2.2 kHz	25 °C	Poyarkov et al. 2015
29	L. rowleyae	2.6–3.0 kHz	21.6–25.1 °C	Nguyen et al. 2018
30	L. sabahmontanus	6.9–7.4 kHz	17.2–17.7 °C	Matsui et al. 2014a
31	L. shangsiensis	5.5–6.5 kHz	21.5°C	Chen et al. 2019
32	L. shiwandashanensis	5.3–5.7 kHz	23.0°C	Chen et al. 2021b
33	L. sola	3.1–3.2 kHz	24.2–24.3 °C	Matsui et al. 2006
34	L. tadungensis	2.6–3.1 kHz	12.9–22.3 °C	Rowley et al. 2016
35	L. tuberosa	2.6–2.8 kHz	22.5–24.5 °C	Cheng et al. 2021
36	L. ventripunctata	6.1–6.4 kHz	15 °C	Yang et al. 2018
37	L. yeae	4.6–4.8 kHz	15–22 °C	Shi et al. 2021
38	L. yingjiangensis	5.7–5.9 kHz	19 °C	Yang et al. 2018
